# Supplementary material for: Study of Seed Ageing in lpa1-1 Maize Mutant and Two Possible Approaches to Restore Seed Germination
Source: Int J Mol Sci. 2023 Jan 1;24(1):732. doi: 10.3390/ijms24010732 (PMC9820859; doi:10.3390/ijms24010732)
Supplement: Supplementary file 1 [file ijms-24-00732-s001.zip]

Archive with 1 entries (1 files):
- ijms-2057675-supplementary.xlsx
