# Supplementary material for: Study of Seed Ageing in lpa1-1 Maize Mutant and Two Possible Approaches to Restore Seed Germination
Source: Int J Mol Sci. 2023 Jan 1;24(1):732. doi: 10.3390/ijms24010732 (PMC9820859; doi:10.3390/ijms24010732)
Supplement: Supplementary file 1 [file ijms-24-00732-s001.zip › ijms-2057675-supplementary.xlsx]

## Sheet: Unknown
													WT-UP	WT-HP	IPA-UP	IPA-UP	IPA-UP	IPA-UP	IPA-UP	IPA-HP	IPA-HP	IPA-HP	IPA-HP	WT-UP	IPA-HP	WT-UP	WT-UP	WT-UP	WT-HP	WT-HP	WT-HP	WT-HP
													Sample	Sample	Sample	Sample	Sample	Sample	Sample	Sample	Sample	Sample	Sample	Sample	Sample	Sample	Sample	Sample	Sample	Sample	Sample	Sample
													1	2	3	4	5	6	7	8	9	10	11	12	13	18	19	20	21	22	23	24
													1	1	1	1	1	1	1	1	1	1	1	1	1	1	1	1	1	1	1	1
Alignment ID	Average Rt(min)	Average RI	Quant mass	Metabolite name	Fill %	Comment	Total score	RI similarity	Total spectrum similarity	Dot product	Reverse dot product	S/N average	1	10	11	12	13	14	15	16	17	18	19	2	20	3	4	5	6	7	8	9
0	9.212	991.44	58.1	Unknown	0.48		null	null	null	null	null	10.65	7269.19	8369.19	18.1008	36.3821	293.655	269.045	482.584	194.733	330.709	1268.11	2703.25	8125.77	4597.27	3617.25	892.888	10279.2	1417.38	8501.62	9888.88	8378.38
1	9.244	992.71	115.033	Unknown	0.16		null	null	null	null	null	3.92	128	378.875	3998.69	4062.38	177.938	5432.5	947.688	5819.75	6729.88	1462.31	6451.76	360.164	2280.3	531.078	3554.27	272.042	777.646	52.5252	32.6451	17.0249
2	9.313	997.09	58.08	Unknown	0.2		null	null	null	null	null	4.14	2504.38	2196.69	782.625	1650.12	10273.1	1722.88	1632.19	2252.62	2225.31	2737.69	3119.81	2510.19	9051.59	1378.31	621.195	727.791	186.143	202.06	92.1254	76.4115
3	9.318	997.34	115.022	Unknown	0.52		null	null	null	null	null	4.58	1271.19	5839.81	3.50788	80.7103	9.32223	210.414	343.045	461.7	993.813	2462.59	5842.21	2153.9	18923.5	1278.23	1823.69	3103.19	2966.75	4321.94	5010.44	552.062
7	9.651	1016.67	147.1	Unknown	0.56		null	null	null	null	null	12.36	29222.8	1701.25	5998.06	7190	11527.7	9827	14882.6	9682.38	763.938	586.812	3461.5	14044.2	223.138	5812.39	2662.21	222.57	4082.71	424.325	2338.25	3686.12
8	9.814	1024.52	117.071	Unknown	0.76		null	null	null	null	null	8.57	32472.9	18807.6	128.96	152.638	36.4374	444.42	570.481	936.606	3064.85	4191.15	1952.92	15668.3	93934.2	3954.53	30041.2	12478.1	21885.3	17235.8	7646.94	662.562
9	9.857	1026.37	147.1	Unknown	0.12		null	null	null	null	null	4.28	35679.2	61425.4	508.877	640.522	889.034	1850.33	2409.24	3492.92	9392.16	11002.5	13602.5	18327.7	68320.2	49346	58560.2	48561.7	11702.1	7230.01	2260.65	1864.44
14	10.135	1042.85	116.1	Unknown	0.32		null	null	null	null	null	4.99	10756.6	11329.9	11491.8	11310.8	9779.19	10242.6	5770.69	12023.9	10980.4	207459	14661.9	13884.1	13134.7	12761	14322	8712.62	5040.04	3102.31	1415.44	1215.01
16	10.183	1045.45	242.014	Unknown	0.76		null	null	null	null	null	8.43	2818.69	2441.44	26.537	39.1087	7.7814	121.417	185.035	89.2321	183.271	357.418	1127.12	3581.25	3249.12	1597.44	1411.73	2772.69	1620.12	2537.12	3073.5	3169.19
18	10.494	1062.81	102.1	Unknown	0.16		null	null	null	null	null	21.09	10536	5097.12	15121.8	14059.4	1751.56	10449.1	11251.8	16589.3	16194.8	11883.5	30116.2	13491.3	11563.3	8093.7	18602.5	1707.08	3258.77	378.843	198.35	117.049
19	10.545	1065.69	72.1	Unknown	0.2		null	null	null	null	null	21.05	36183.8	250.25	718.334	1017.15	2.32497	2471.54	3498.57	4726.79	8332.57	18571.8	123.049	36527	62650.8	173.582	25859.9	219.688	30966.1	40796.2	102.312	196.812
21	10.6	1068.82	72.1	Unknown	0.8		null	null	null	null	null	22.47	36680.9	41592.8	490.375	701.093	1556.87	1735.86	2623.02	3382.24	6178.63	14748.5	31521.2	43729.9	90277	20804.2	24214.8	40083.8	30979.5	43306.6	45310.1	45583.1
22	10.669	1071.71	116.1	Unknown	0.6		null	null	null	null	null	58.11	217416	8412	27428.3	35498	6686.93	117500	6502.72	31510.6	266959	10351.5	22105	93681.1	390090	88410.7	128352	12290.3	52525.1	12090.6	4734.88	11991.4
24	10.731	1075.82	66	Unknown	0.08		null	null	null	null	null	16.73	2999.88	5365.25	11122.1	10979.8	4887.25	11194.6	9515.81	7851.5	8206.75	6190.06	5851.51	4747.66	5249.4	6787.16	9681.94	2256.77	1093.8	372.416	137.9	122.313
29	10.809	1080.42	218.108	Unknown	0.56		null	null	null	null	null	3.72	10352.9	8447.25	12107.4	11347.4	13818.6	14172.4	16709.4	6862.25	7803.5	11866.1	28105.4	13166.4	13367.8	3143.71	4261.87	12734	6127.12	9501.19	10070.9	7026.94
34	10.977	1089.72	218.1	Unknown	1		null	null	null	null	null	22.67	47460.8	42049.4	58785.4	54659.6	32548.1	48115.9	45348.9	55959.1	56155.6	46171.1	159470	51156.9	46087.6	39462	234343	16446.4	7839.97	2608.51	1246.24	802.139
37	11.137	1098.29	140.014	Unknown	0.76		null	null	null	null	null	6.8	2423.94	2631.75	43.6412	214.054	29.4181	265.412	424.411	204.975	698.687	913.269	1098.53	3024.53	1170.79	1595.17	2927.69	4452.02	10780.3	2873.62	2921.56	3247
46	11.797	1135.29	142.1	Unknown	0.04		null	null	null	null	null	45.73	14020.7	2455.94	18194.2	20668.9	1457	21156.2	5126.25	20873.6	272255	38308.3	3353.11	3205.41	20409.1	2338.34	15236.5	2152.52	10049	1152.91	500.739	365.132
48	11.852	1138.93	73.1	Unknown	0.44		null	null	null	null	null	9.35	2121.81	342966	0.0132552	0.00132552	9.50115	16.4034	23.1755	0.0418719	0.0310664	142.586	409.413	1583.28	3577620	0.0218289	1.3844	389728	277365	334869	1128	333078
50	11.897	1141	151.005	Unknown	1		null	null	null	null	null	11.31	2990.31	3172.5	185.255	243.136	460.423	505.063	638.965	920.075	1162.21	1850.37	2859.09	3224.47	3019.75	3718.42	3351.73	4615.96	4697.21	6164.56	11091.9	60034.5
52	12.125	1153.1	184.1	Unknown	0.88		null	null	null	null	null	18.73	4273.12	5690.19	579.14	796.111	1043.53	1366.92	1824.29	2506.46	3264.61	4436.27	5258.83	5522.39	5494.97	5380.45	5319.93	8497.3	5127.56	5805.69	5709.88	5914.06
58	12.266	1160.95	74.1	Unknown	0.24		null	null	null	null	null	16.4	3923.38	3424.38	3867.62	3516.25	64160.6	4179.88	2956.56	3747.5	4405	5275.88	4831.25	20282.4	6027.31	3350.89	2343.15	1491.96	559.829	344.192	75.0816	138.534
59	12.277	1162.2	116.1	Unknown	0.08		null	null	null	null	null	7.44	607	384.812	19.5279	493.711	34.2099	38.5366	47.8012	95.6445	111.689	173.638	289.46	927.342	275.112	697.319	783.174	888.467	809.001	3032.51	5110.88	352.625
60	12.296	1161.91	73.1	Unknown	0.2		null	null	null	null	null	21.61	41306.2	36611.6	39008.9	40078.4	43438.1	37640.9	45910.7	44403.8	626159	104674	69798.2	44928.3	58390	36773.1	38331.3	34316.3	22850.7	18779.2	14316.1	10826
61	12.313	1163.79	283.1	Unknown	0.76		null	null	null	null	null	17.99	12000.1	11966	882.032	1068.52	1461.87	1948.82	3005.03	3565.74	5226.19	8008.03	9692.51	12687.2	11390	12967.7	14252.8	2002.89	105168	11520.2	11729.2	11970.8
69	13.025	1202.73	170.064	Unknown	1		null	null	null	null	null	22.64	7689.5	6630.5	974.236	1278.84	1956.69	2316.49	3817.91	3986.28	5270.52	7480.04	8848.6	7596.96	9162.12	6926.86	6872.44	12152.3	5987.5	6720.62	7043.44	7032.81
75	13.518	1223.43	170.059	Unknown	1		null	null	null	null	null	20.54	4932.44	5724.19	1114.51	1414.47	1806.17	2790.69	4505.01	5060.26	6719.24	9187.18	10370.4	5513.06	12207.4	4314.19	5460.23	8664.29	5388.69	5612.56	5569.25	5432.12
76	13.6	1226.82	156.018	Unknown	1		null	null	null	null	null	25.55	6922.12	7386.56	10229	10259.3	10141.1	10586.4	12042.7	12229.4	35630.8	20593.8	16799.9	7215.09	16403.6	6877.51	8563.36	8796.5	5885.51	4955.9	4027.8	3139.12
79	13.759	1233.92	146.1	Unknown	0.72		null	null	null	null	null	4.14	5003	4065.5	220.333	300.631	514.872	611.42	968.269	351.451	1403.31	871.336	2800.18	5465.64	3351.06	4220.94	4434.38	10033.9	3416.75	3892.62	4011.12	4094.75
83	13.989	1242.96	212.056	Unknown	0.56		null	null	null	null	null	8.35	1109.31	2254.44	29.9114	31.1026	109.246	100.434	90.6556	153.623	229.098	394.005	489.763	1655.55	482.024	664.168	570.697	7924.68	1392.56	1832.31	2270.19	2275.19
85	14.129	1249.02	278.119	Unknown	0.84		null	null	null	null	null	6.73	1672.12	2075.5	39.3404	56.7661	277.544	172.73	242.144	273.82	617.431	1072.12	2522.91	2151.9	4126.05	1786.37	745.387	2254.81	1399.88	2108.25	3056.06	2045.06
88	14.208	1252.36	186.086	Unknown	0.96		null	null	null	null	null	4.87	2453.06	2421.56	126.324	152.289	220.557	306.226	449.757	742.387	868.757	1445.59	1791.06	2180.5	2377.39	2262.5	2217.74	4111.59	2321.88	2289.25	2502.5	2833.06
90	14.282	1255.42	130	Unknown	0.72		null	null	null	null	null	9.54	32949.6	25020	17998.8	17446.1	16488.6	20561.1	22353.3	15961.3	13523.2	64905.4	26751.2	53430.5	19931.3	25757.8	29029.4	57379.7	24282.2	28043.5	27842.6	25782.7
94	14.488	1263.7	147.1	Unknown	0.48		null	null	null	null	null	7.48	9154.75	9552.06	3546.62	1027.62	647926	3854.81	5555.81	10500.4	23872.8	18918.1	13719.1	6769.64	11748.6	9098.37	8178.44	13187.5	11004.4	10359.5	7528.05	5680.14
96	14.549	1267.44	189.1	Unknown	0.44		null	null	null	null	null	14.37	719.938	986	21699.5	20245.2	386490	20050.6	392.062	15417.6	18664.1	1014.81	838	421.438	20287	30.4271	9.29296	5.0416	2.06301	1.36215	0.863011	0.49893
103	14.83	1278.41	298.1	Unknown	0.16		null	null	null	null	null	284.32	37575	27648.6	1444.18	1974.68	3326.56	3713.46	3798.22	7461.05	9852.06	15528.6	20715.9	30090.4	31536.5	38799.4	43346	71448.5	25546.3	27455.7	28431.9	28825.9
112	15.312	1298.89	116	Unknown	0.08		null	null	null	null	null	1.1	4415.69	3837.94	5938.56	5924.88	10818.9	6027.5	23036.6	9097.72	6898.64	6167.27	5319.88	4684.69	4721.9	4084.18	4280.71	5201.48	6258.65	38163.7	4266.81	4351.75
130	15.829	1320.25	112.01	Unknown	1		null	null	null	null	null	18.5	7850.81	3571.19	103.994	153.088	303.634	392.493	481.616	522.689	764.771	1699.42	2528.51	6146.31	4220.97	4999.75	4763.09	4889.38	3940.94	4405.31	4075.75	4271.88
131	15.853	1319.91	247.1	Unknown	0.48		null	null	null	null	null	16.17	54872.5	51733.5	4690.62	5355.1	7412.23	9023.87	11314.5	28538.2	33168.6	41243.7	46637.8	57137.5	45477.5	52668.6	47288.2	75993.8	785993	52297.5	54083	52064.5
133	15.898	1323.2	101.062	Unknown	0.92		null	null	null	null	null	7.6	1933	8915.25	488.921	725.529	1199.35	1602.03	2206.66	3983.56	6140.08	10095.4	14036.2	2409.58	18574.1	2633.57	3763.64	9063.91	5632.19	6298.56	7004.38	7877.19
134	15.913	1323.81	140.017	Unknown	0.96		null	null	null	null	null	5.99	2317.56	2308.38	42.9746	54.2198	93.4626	114.385	200.757	356.855	620.319	1326.02	2266.92	1840.74	4950.82	2345.34	2713.03	2467.69	2285.88	2399.88	2547.25	2635.38
135	16.007	1327.75	71.081	Unknown	0.92		null	null	null	null	null	8.02	2503.44	3443	409.054	536.192	745.667	1095.35	1388.14	1506.03	2011.25	2990.37	3392.45	2698.18	3591.73	3405.92	3445.81	3833.45	4120.15	12467.9	3868.25	3898.62
136	16.027	1328.59	180.024	Unknown	0.92		null	null	null	null	null	9.99	1823.19	1716.12	351.282	419.048	580.672	742.458	1187.41	1546.04	2049.06	2640.74	2942.66	1546.08	3403.3	1370.2	1690.19	2132.7	2677.64	20248.6	1685.19	1670.56
142	16.269	1338.74	183.024	Unknown	1		null	null	null	null	null	9.45	1465.19	2171.69	2310.81	2271	2399.31	2509.88	2644.81	9083.58	4683.42	4098.79	3286.69	1603.06	3211.2	1387.69	1473.18	1717.91	1855.32	3188.97	19305.5	2132.75
145	16.387	1342.63	174.1	Unknown	0.32		null	null	null	null	null	3.96	127229	111049	2334.41	3234.96	7385.73	7792.85	12166.5	14740.6	24066.2	53486.6	90891.2	111792	138158	95146.8	92328	120535	82557.8	109652	118816	117568
146	16.39	1343.84	73.1	Unknown	1		null	null	null	null	null	23.52	180426	147579	3285.77	4579.65	10289.5	10846.9	16879.4	20564	32977.6	72212.7	121482	156531	179159	129736	125202	5422298	113026	150016	161717	157563
147	16.404	1343.73	144.1	Unknown	0.2		null	null	null	null	null	9.3	3020.56	2563.44	64.5462	87.511	155.375	178.583	286.914	354.389	547.252	1047.19	1903.42	2542.01	2705.47	2474.72	2743.39	30964.1	2490.25	2869.44	2715.75	2573.44
148	16.415	1344.61	71.0667	Unknown	0.44		null	null	null	null	null	3.77	4486.12	3540.75	272.619	409.587	616.469	854.334	1156.42	1024.72	1699.65	2379.2	3562.75	3959.33	3552.56	4215.82	4411.72	6017.47	20324.2	3992.81	3825.88	3858
149	16.435	1345.69	166.029	Unknown	1		null	null	null	null	null	190.36	40689.8	23731.2	1318.21	1736.14	3378.39	3883.04	6114.04	3757.91	5852.48	11019.7	16592.2	38930.2	19214	27465	28456.8	175439	20416.8	24819.5	25562.6	25284.5
155	16.696	1356.65	57.1	Unknown	0.84		null	null	null	null	null	17.3	16344.6	15260.4	1199.88	1580.21	2201.68	2813.43	3981.26	5210.12	7371.46	10321.5	12965	14923.2	15236.6	15686.5	15747	19854.5	28814.5	547844	15308.2	15259.4
156	16.708	1357.2	241.089	Unknown	0.68		null	null	null	null	null	10.07	5881.19	3098.19	2880	3525.38	3890.12	4251.56	5005.38	15543.2	8813.1	7416.11	7182.95	728.607	6824.87	918.305	1223.54	1770.73	3244.92	2017	2576.56	3066.06
163	16.913	1365.17	173.1	Unknown	0.68		null	null	null	null	null	4.91	2784.56	1522.94	961.5	996.812	1017.5	921.312	1081.75	2951.46	1902.55	1266.78	1030.11	2720.72	1058.82	2273.38	2422	2707.36	1915.09	9407.74	1403.81	1589.12
169	17.19	1377.33	179.026	Unknown	0.96		null	null	null	null	null	10.3	3265.5	2908.69	2142.25	2053.62	1963	2104.81	2533.06	2212.44	15329.8	4536	3453.75	3453.33	2859.34	2227.33	2786.68	2542.57	1921.79	1311.68	1082.7	790.925
171	17.368	1384.8	44.08	Unknown	0.76		null	null	null	null	null	3.84	3825.56	3396.75	657.189	818.548	1359.36	1561.27	2050.47	2517.66	3199.44	4501.4	5143.49	3727.93	4948.2	3456.77	3056.03	4282.08	5889.07	45530.1	3899.88	3573.25
174	17.472	1389.18	158.06	Unknown	0.4		null	null	null	null	null	3.67	2947	1962.56	1502.75	1736.88	1728.25	1651.19	2042.38	1523	1329.88	1618.81	4723.44	3097.93	1626.11	1991.81	1856.96	1446.96	687.395	447.978	327.213	190.406
180	17.637	1396.05	239.092	Unknown	0.96		null	null	null	null	null	13.99	2119.69	3607.44	3663.12	3422.44	3799.75	3792.62	166446	9856.57	5748.1	5228.37	4387.75	2357.39	4116.16	2731.16	2843.25	2964.61	2325.63	1814.14	1283.75	1000.76
182	17.734	1400.34	243.1	Unknown	1		null	null	null	null	null	13.7	910.5	2048.81	172.575	322.678	497.583	879.439	1568.56	3695.55	6227.49	14725.1	18352.9	1041.87	28160.9	1367.12	1821.13	3478.71	4097.86	1943.62	1992.06	2011.12
183	17.752	1401.64	73.1	Unknown	1		null	null	null	null	null	7.24	8805.5	12828.2	3027.15	4422.99	7911.64	9022.44	12839.5	11183.8	16145.6	24629.3	30838	10382.7	30290	8327.5	8571.61	16635.4	8829.75	11066.9	13514.6	12772.8
186	17.923	1409.3	373.1	Unknown	0.96		null	null	null	null	null	28.98	6123.69	5685.19	319.618	551.779	902.727	1238.8	2204.86	2187.05	3863.64	9137.08	15323.2	6510.17	19936.2	4366.51	3943.14	7402.25	4120.75	6112.38	6817.44	7815.62
188	17.975	1411.76	229.096	Unknown	1		null	null	null	null	null	9.1	2253.88	4601.38	5652.94	5716.38	5444.06	6336.56	6777.81	7773.75	338213	18699.9	11431.9	3253.8	10244.5	2879.61	3333	3793.57	2861.93	2408.14	1815.39	1397.92
193	18.321	1428.42	188.1	Unknown	1		null	null	null	null	null	20.44	8321.75	9696.44	471.463	625.935	1180.11	1324.38	1962.54	2750.22	4320.9	7043.69	10144.7	8051.49	11953.9	6743.47	6131.42	16111.4	7233.81	8748.94	9725.25	9519
194	18.365	1430.45	257.096	Unknown	0.92		null	null	null	null	null	4.93	3703.88	2052.62	1961.44	2100.75	1584.75	1812.38	2305.62	2214.19	2079.62	2215.38	8886.78	3407.77	2269.37	2173.6	2561.93	1587.37	706.217	290.645	200.713	113.905
195	18.432	1433.75	240.062	Unknown	0.96		null	null	null	null	null	10.35	1320.94	2343.69	667.32	922.486	1222.82	1453.86	1792.24	1967.99	1973.83	2796.61	3145.36	1618.17	2897.4	1355.31	1318.28	2666.83	1797.38	2029.62	2130.69	2117.56
200	18.718	1447.43	61.0737	Unknown	1		null	null	null	null	null	19.18	2226.44	11513.9	1441.41	2053.21	2535.83	4306.65	5023.69	10425.3	14629	20300.7	25499.9	3030.43	32248.8	3380.3	5477.95	8619.99	10217.8	8831.69	8747.56	9864.75
201	18.732	1448.15	232.136	Unknown	0.68		null	null	null	null	null	4.32	2449.44	2019.12	2782.06	2522.31	3229.62	2646.69	2636.94	2732.06	2474.25	2382.44	14897	2727.51	2446.19	2993.14	2140.39	1233.48	544.486	246.919	173.856	109.326
202	18.747	1448.88	212.089	Unknown	0.96		null	null	null	null	null	58.51	19781.9	16666.7	81.0709	109.306	197.791	310.714	415.319	420.469	698.869	1680.45	3219.93	17497.5	5140.95	14808.5	14646	19002.1	10037.9	14375.2	16482.9	15809.6
204	18.782	1450.6	200.067	Unknown	0.48		null	null	null	null	null	9.72	2031.62	3768.69	170.369	262.633	486.262	547.535	811.209	1043.86	1650.07	2978.68	4374.08	2024.06	5774.57	2081.51	1659.47	7096.26	2390.12	3109.56	3624.44	3402.81
205	18.807	1451.79	350.17	Unknown	0.96		null	null	null	null	null	20.14	2402.75	3769.56	3765.69	3975	3766.25	4627.25	4969	5395.44	5705.25	6641.12	32513.6	3943.84	6842.62	2969.8	3126.82	2303.12	965.65	669.597	567.547	253.627
210	18.938	1458.06	230.112	Unknown	1		null	null	null	null	null	26.77	15859.9	15342.9	824.931	1124.37	1833.64	2220.36	3265.13	4355.63	6458.85	10057.5	14265.4	14460.4	17118.8	13803.1	13110	27583.1	12986.1	14813.6	15646.3	15200
211	19.049	1463.42	255.095	Unknown	1		null	null	null	null	null	45.72	8499.38	16284.4	17321.6	18630.2	19732.8	21308.4	24037.1	23954.8	23386.7	64591.7	36584	11901.3	30242	9895.17	9700.62	11871.1	14843.9	32933	15086.4	15556.1
212	19.1	1465.87	172.1	Unknown	0.92		null	null	null	null	null	3.41	2974.31	2161	448.162	589.621	709.612	972.54	1139.18	1258.76	1445.54	1624.34	2003.31	2788.37	2172.61	2087.32	2270.86	3611.57	116624	1988.12	2184.19	1958.5
214	19.14	1467.77	200.092	Unknown	1		null	null	null	null	null	49	8144.44	19013.8	3618.12	4801.63	9919.98	10464.6	13694.9	16551.3	17686.4	29347.2	33190.3	8972.88	34491.9	7791.23	6317.82	22749.9	10325.4	15431.6	17941.6	18564.3
215	19.171	1469.29	232.107	Unknown	1		null	null	null	null	null	28.23	1916.5	10737.6	17304.2	22500.2	28539.4	27882.9	32266.1	17407.9	16695.2	20207.9	101565	4199.13	27946.8	3291.42	4406.47	5190.4	4712.31	8633.2	24544	10378.2
219	19.278	1474.37	158.077	Unknown	0.84		null	null	null	null	null	4.63	3106.19	1845.56	269.816	400.455	468.563	731.337	1128.34	803.388	1093.8	1976.24	2272.87	3222.06	2627.88	2165.58	2365.91	9349.97	1698.88	2096.25	2085.44	1870.31
221	19.356	1478.19	271.079	Unknown	0.96		null	null	null	null	null	6.11	3346.94	2279.69	2573.62	2531.75	2724.19	2816.44	2957.56	2714.69	2584.75	17449	4437.04	3732.17	2890.11	2922.72	2984.97	2946.73	1200.54	1204.25	1038.72	877.084
222	19.405	1480.52	196.082	Unknown	0.96		null	null	null	null	null	19.99	1211.75	2532.31	2651.88	2777.31	3460.94	3565.31	4078.94	3828.25	3545.94	4265.62	9935.08	1740.13	5159.94	1004.27	1158.16	1511.6	1675.1	4357.32	2044.62	2283.94
224	19.532	1486.58	243.1	Unknown	0.68		null	null	null	null	null	10.1	1283.44	1835.06	61.576	105.931	165.419	279.832	500.414	1271.31	2218.46	6336.76	8148.17	1081	14555	1401.45	1524.61	3278.89	1513.19	1574.5	1633.06	1716.56
225	19.559	1487.93	98.1	Unknown	0.96		null	null	null	null	null	1771.43	847354	532043	19327.2	25703.3	47437.7	55859.8	84229.8	84312.6	139364	248691	398510	752190	498504	641058	595024	2033111	456783	594660	620743	570635
226	19.579	1488.64	75.0667	Unknown	0.32		null	null	null	null	null	15.62	250325	200591	75519.7	85040.9	128122	115380	131659	105125	116228	136406	150925	239358	131624	228845	189550	272875	539415	210374	217792	203975
234	19.891	1503.62	109.8	Unknown	0.24		null	null	null	null	null	7.55	224.938	101.875	6.52663	3.89509	5.58198	8.33993	19.3022	32.1467	26.841	52.7856	126.256	175.783	246.33	856.622	1845.88	601.802	188.148	107.156	49.7645	27.0199
240	20.08	1513.14	237.08	Unknown	0.92		null	null	null	null	null	5.89	2119.81	1415.88	48.5507	67.0518	100.642	145.864	199.124	250.012	326.003	661.202	870.365	1730.42	1060.75	1820.57	2034.84	4555.86	1073.19	1579.81	1612.75	1588.31
246	20.349	1525.92	258.117	Unknown	1		null	null	null	null	null	37.51	3195.44	7721.44	6473.38	7007.25	7940.06	8635.12	9689.38	9612.19	658308	29285.5	18095	4329.36	14934.7	3088.85	3867.11	5201.18	8482.25	5965.81	7292.12	7496.12
249	20.477	1532.09	314.091	Unknown	0.48		null	null	null	null	null	18.04	2565.19	1989.69	2082.88	1877.62	981.188	1433	1489.75	1789.38	1521.81	1199	974.688	2570.92	932.076	9324.88	4968.12	659.208	351.215	82.8968	47.22	22.7606
251	20.512	1533.69	185.09	Unknown	0.48		null	null	null	null	null	5.73	1778.81	1741.75	89.1269	139.488	233.485	288.452	437.538	480.287	585.978	1403.2	1749.66	1592.51	2443.08	1610.98	1775.76	3610.37	1237.06	1742.88	1710.81	1631.94
252	20.532	1534.57	194.013	Unknown	0.76		null	null	null	null	null	21.2	8338.06	5142.12	2960.31	2739.06	3076.12	2938.44	3351.81	2056.19	1951.44	5161.98	3253.49	10012.5	2374.44	4413.6	5238.08	6867.6	14605.9	4987.44	5920.38	5296.31
255	20.608	1538.38	156.1	Unknown	0.24		null	null	null	null	null	15.27	16683.5	5123.12	5109.38	5071.69	6110.19	6250.88	7364.75	1882.44	1703.69	28133.2	4768.11	19335.4	2917.08	13301.9	11859.3	14310.6	3762.56	7113.23	40756	4915.88
256	20.622	1538.79	174.1	Unknown	0.76		null	null	null	null	null	12.32	11999.9	3293.31	915.688	1178.75	1827.19	1230	1173	1132.06	905.875	1238.81	3956.55	13282.5	1460.19	6810.13	5170.92	7892.53	13710	4410.19	4263.06	3878
257	20.649	1540.32	172.094	Unknown	1		null	null	null	null	null	5.58	3689.94	2880.5	2062.94	2322.62	2665.81	2356.75	2677.5	1716.62	1958.62	12274.2	4931.12	5332.26	3233.56	2501.53	2357	5269.2	2287.19	2950.94	3137.81	3139.38
260	20.757	1545.55	112.089	Unknown	0.76		null	null	null	null	null	175.55	34733.1	31706.4	1451.96	2039.81	3741.49	4611.82	6790.65	7918.43	12688.9	22414.5	32857.2	30316.6	39389.5	22767.1	21920.4	76012	26189.9	32078.6	34844.6	31883.4
263	20.835	1549.27	219.1	Unknown	0.96		null	null	null	null	null	55.21	90554.5	49260	7028208	946661	729825	455062	401958	165861	154663	165813	168903	81734.7	147543	68647.5	71762	87170.3	86385.2	49368	51465.5	53210.1
265	20.995	1556.96	166.004	Unknown	0.96		null	null	null	null	null	251.75	50101.4	30845.1	9170.3	10321.2	18711.3	20279.1	27007.6	15216.2	16766	26837.2	27003.7	44652.4	21542.8	32668.6	26521.6	51998.1	25261.4	24637.1	30974.8	31899.9
266	21.038	1557.83	73.1	Unknown	0.56		null	null	null	null	null	4.64	67940.4	46458.2	2454.88	3166.26	4640.93	6147.84	9128.32	10476.2	16226.2	27080	35800.2	59157.6	42527.6	60183.2	61124.6	97302.6	13772890	48582.4	50255.8	48981.5
269	21.228	1568.22	185.1	Unknown	0.96		null	null	null	null	null	11.94	4485.88	3238.56	289.088	391.652	624.949	778.43	1090.24	1088.18	1434.74	2980.21	2888.2	4208.84	3410.79	3201.03	3459.53	6956.97	2688.44	3255	3438.38	3229.44
271	21.31	1572.17	306.15	Unknown	0.84		null	null	null	null	null	9.42	9618.62	7363.12	487.51	612.913	874.745	877.541	1236.78	1406.38	1358.47	1642.17	1888.77	9490.83	1635.41	7311.07	7724.46	12121.9	7102.94	7545.38	8181	8059.62
273	21.447	1578.69	142.1	Unknown	0.96		null	null	null	null	null	233.22	27661.6	76500.7	108763	137223	216938	191893	209034	116625	113364	139989	449192	51790.7	176418	40544.2	41418.9	67811.1	171670	57254.9	87913	71670.3
275	21.477	1580.14	82.05	Unknown	0.08		null	null	null	null	null	4.75	1255.94	963.625	682.062	795.75	930.062	797.125	873.75	3919.66	1616.6	918.242	941.352	1448.85	656.029	1037.6	913.898	1427.2	763.75	996.75	1037.38	907.125
279	21.669	1588.95	289.18	Unknown	0.6		null	null	null	null	null	14.33	909.562	421	3371.12	3575.06	3586.62	3440.81	3769.12	2654.25	2643.12	2721.44	5278.43	866.449	2568.35	989.802	772.038	614.363	166.848	91.436	61.9222	39.7886
280	21.728	1592.62	83.0714	Unknown	0.76		null	null	null	null	null	5.56	2208.94	2521.88	12.4125	22.2682	42.8758	59.2161	100.289	132.619	50.9539	585.713	1063.8	2094.51	2825.11	1801	1561.38	2364.06	1413.38	1837.44	2583.06	2113.31
282	21.789	1595.14	156.1	Unknown	0.56		null	null	null	null	null	121.3	1942.75	3785.94	76.5208	126.382	195.456	361.737	688.103	2554.53	5513.17	16050.2	29007.9	2161.44	88093.2	5271.4	10799.6	15707.4	5097.94	4767.5	3914.19	3844.81
286	21.868	1599.04	241.1	Unknown	1		null	null	null	null	null	25.06	9320.44	9707.06	12567.5	12361.6	15276.1	14561.2	15967.4	15795.8	96709.9	27598.2	17187.5	10147.5	14095.5	9050.48	9000.93	10999.3	10086	14090.6	35691.3	9466.75
288	21.94	1602.66	357.091	Unknown	1		null	null	null	null	null	7.72	2339.44	1190.06	769.476	971.156	1594.8	1352.77	1405.47	1486.14	1966.4	1910.36	2327.28	2055.21	2044.08	1926.56	1444.78	3051.68	1161.94	1628.31	1595	1342.5
289	22.033	1607.67	146.092	Unknown	0.96		null	null	null	null	null	10.25	21912.9	9779.06	8239.94	8100.69	10014.9	8387.81	9848.19	5843.25	5375.81	5532.12	13796.5	19558.7	6035.04	14668	13529.9	12118.5	5972.82	4633.61	3853.72	2591.58
290	22.059	1609.07	266.1	Unknown	0.96		null	null	null	null	null	24.35	2888	4681.56	4000.81	4165.88	4943.62	4002.25	4724.81	3337.56	11982.9	6232.6	4654.66	3141.24	3692.74	3195.38	3721.16	3652.31	3127.16	2768.41	2725.33	2241.34
292	22.091	1610.89	207.064	Unknown	1		null	null	null	null	null	10.36	6005.38	7652.88	474.279	680.659	938.563	1336.74	1692.25	1898.25	2936.46	5044.26	6916.78	6249.49	8527.43	6275.81	7262.41	11615	6032.5	8362.75	7583.38	8413.81
294	22.238	1618.73	255.07	Unknown	0.92		null	null	null	null	null	3.95	1814.94	1154.31	1238	1373.31	1635	1439.62	1631.06	1712.81	79784.8	4195.12	2780.87	1782.38	1846.2	1348.97	1216.25	2036.84	3763.18	1375.88	1307.62	1353.25
301	22.387	1626.72	328.113	Unknown	0.92		null	null	null	null	null	44.17	990.75	7234.19	10025.2	11441.2	10666.6	12896.1	15212.1	9002.75	8558.69	9200.25	42618.5	2540.62	7899.76	3371.49	4127.07	1983.86	1462.24	410.067	340.348	263.331
305	22.48	1631.74	146.058	Unknown	0.96		null	null	null	null	null	5.52	4751.81	3516.56	580.217	786.749	1474.86	1730.41	2459.02	2405.99	3346.11	5193.64	6407.68	5085.54	6440.76	3679.28	3051.27	10596.4	2570.19	3910.75	4149.88	3974.88
306	22.518	1633.98	188.088	Unknown	0.8		null	null	null	null	null	4.84	1480.31	1609.81	37.5107	39.2363	75.119	100.783	164.833	223.832	367.481	812.75	1630.83	1188.75	2943.1	1599.39	1678.69	1597.19	1142.25	1540.56	1640	1294.38
309	22.692	1643.36	209.1	Unknown	0.92		null	null	null	null	null	17.19	5188.94	5144.25	590.7	745.456	1272.39	1470.76	2271.51	2600.56	3797.7	5842.59	6893.17	4806.7	7590.99	4150.4	3608.59	7591.71	3898.81	4864.62	5469.94	5374.5
312	22.748	1646.1	245.1	Unknown	1		null	null	null	null	null	78.17	53013	48281.1	74198.5	5506120	318946	169781	140079	89504.2	80049.1	83613.6	84236.1	49740.4	74381.4	42573.9	44576	57345.6	98344.9	47623.5	51928.7	48896
314	22.837	1650.94	167.017	Unknown	0.96		null	null	null	null	null	108.45	8039.56	17013.8	13256.6	15717.3	33742.2	17853.9	31104.6	12196.7	43433.4	36485.8	32091.9	9813.01	19575.6	6804.5	6790.49	24395.5	7618.75	14631.6	18756.8	18996.4
316	22.876	1653.03	103.035	Unknown	0.96		null	null	null	null	null	4.24	21027.6	12191.2	18480.8	21373.9	163834	56835	40111.6	27292.2	24081.3	25350.2	25809.4	15885.5	23369.9	14424.9	13075.6	16251.7	25078.3	13266.2	13775.7	13179.6
317	22.928	1655.81	244.086	Unknown	0.96		null	null	null	null	null	5.02	3252.31	2155.94	418.327	546.579	741.083	927.326	1422.23	1339.56	1615.51	2370.79	2630.71	2684.43	2804.4	2736.38	2727.95	3857.59	3763.74	1946.38	2020.75	2114
318	22.946	1656.62	227.108	Unknown	0.92		null	null	null	null	null	6.5	1331.94	1280.56	2083.31	1969.5	2192.12	2210.5	2602.69	2969.81	2948.25	3731	6090.47	1398.2	3589.86	883.233	1166.97	1131.02	767.249	674.247	453.097	334.583
320	23.058	1662.94	342.16	Unknown	0.88		null	null	null	null	null	7.51	884.812	1232.44	1307.56	1206.44	1253.06	1161.69	1481.5	2573.06	25313.2	5618.65	3760.17	909.233	3188.46	906.024	824.192	854.39	788.372	617.672	455.692	318.913
321	23.092	1664.44	245.1	Unknown	0.8		null	null	null	null	null	14.07	14504	13105	15656.3	15782.9	17416.2	16821.1	18093.4	14367.9	13459.5	514302	29881.9	16312	16571	12896	12066.9	12280.3	9070.53	8101.14	7791.4	6508.42
324	23.147	1667.58	261.1	Unknown	0.04		null	null	null	null	null	5.11	2342.44	1332	64.9843	96.2379	130.62	174.507	261.108	334.355	477.633	873.885	1283.98	1800.44	1593.4	1840.87	1957.19	4462.25	1270.44	1327.31	1596.31	1418.56
325	23.165	1668.58	245.1	Unknown	0.96		null	null	null	null	null	72.09	66008.3	59297.9	56391.8	60602	63304.8	641342	174881	104714	82425.3	78283.8	78620.5	63516.5	65794.1	55852.6	57808.1	67675.1	91208.3	2343366	63143.8	59437.5
327	23.267	1673.99	263.1	Unknown	0.52		null	null	null	null	null	6.8	2019	1766.88	3996.81	4410.88	4899.06	4775.38	4991.94	2364.25	5550.38	3615.69	3052.68	2117.18	2492.91	1755.23	1824.18	2111.95	1876.27	2369.98	4396.07	35527.6
332	23.418	1682.32	258.125	Unknown	0.32		null	null	null	null	null	3.23	1268.31	942.438	946.875	852.688	1028.31	879.375	1109.25	948.5	739.75	906	2520.18	1679.81	849.189	1073.22	1156.85	901.91	436.915	328.535	247.441	148.82
333	23.444	1683.5	200.089	Unknown	0.76		null	null	null	null	null	5.17	842.688	1568.62	101.544	167.899	294.351	310.935	548.957	698.176	910.886	1446.04	2248.75	801.781	2410.29	817.456	1002.45	1815.17	1067	1096.19	1179.12	1551.44
335	23.49	1686.14	68	Unknown	0.56		null	null	null	null	null	3.19	1625.75	1094.38	1485.12	1319	1302.75	1398.88	1526.31	1396.81	1315.38	1281.62	3278.38	1713.41	1254.85	1744.9	1529.08	828.585	384.254	222.707	137.54	88.8283
337	23.573	1690.31	231.1	Unknown	1		null	null	null	null	null	22.55	26499.5	15450.2	67989.1	37844.1	32973	24478.1	21964.1	11831.6	11003	14681.8	13091.7	22287.2	12634.7	20477.1	19849.3	25214.4	31383.4	16267.9	17207.6	17480.6
339	23.659	1695.08	231.1	Unknown	0.84		null	null	null	null	null	7.64	849.938	11797.8	60.3468	78.1128	162.669	214.738	316.822	494.484	958.888	1838.6	3885.05	2226.36	4581.41	2217.4	2441.59	30527.6	3725.94	5882.81	8480.19	8961.12
340	23.663	1695.52	262.163	Unknown	0.44		null	null	null	null	null	7.15	2568.69	1998.69	1449.5	1695.38	2249.5	1611.88	1728.44	1127.88	1067.62	6027.96	2764.6	2718.19	1827.37	1877.95	1603.78	3112.91	1380.19	2017.19	2167.25	2132.12
341	23.68	1696.25	275.147	Unknown	0.76		null	null	null	null	null	7.91	2012.88	3082.25	1304.25	1191.94	1414.5	1394.12	1397.69	3532.44	2970.88	4656.31	9370.03	2076.77	4529.19	1721.76	1510.21	1242.27	1229.7	936.385	769.898	504.444
344	23.773	1700.26	320.2	Unknown	0.92		null	null	null	null	null	10.26	9695.81	8125.25	23719.2	23848.9	26777.2	24909.1	27005.3	17400.4	17315.1	89932.9	31410.7	9607.3	18747.4	8701.46	9230.74	7283.77	5062.04	3591.13	2931.42	1889.84
346	23.905	1708.22	251.071	Unknown	0.76		null	null	null	null	null	25.45	813.438	3718.31	42.2538	54.4772	73.4718	118.869	182.189	1287.57	2597.09	3678.42	6737.42	689.491	8300.65	874.06	940.155	2102.54	2723.75	3164.12	3395.81	3345.56
351	24.145	1721.26	73.1	Unknown	1		null	null	null	null	null	80.32	2614961	2341958	2697564	2723927	2942578	2820969	2936398	26526410	5698089	4049560	3470583	2560718	2864730	2305532	2197741	2491893	2684464	5096814	2526121	2511886
354	24.255	1727.84	174.1	Unknown	0.56		null	null	null	null	null	8.19	387355	283258	1247.12	1471.88	58769.6	51513.1	1609.25	42637.6	3922.62	2714.15	2394.36	406008	1914.2	280134	292497	406075	901856	281087	308038	240498
355	24.288	1728.91	184.1	Unknown	0.12		null	null	null	null	null	5.32	1383.94	1741.75	1370.5	1411.94	1386.56	1337.62	1634.25	1592.12	1726.38	10715.9	2548.74	1430.06	1875.49	1907.57	1471.6	1097.7	694.05	474.718	368.407	273.395
358	24.416	1735.71	394.182	Unknown	0.56		null	null	null	null	null	7.25	2061.12	1549.5	4.225	4.225	4.225	4.225	42.25	70.5	4.225	2875.46	72.7826	2113.39	119.506	1802.49	1600.05	1655.39	794.886	698.16	566.391	371.245
359	24.454	1737.86	359.15	Unknown	0.08		null	null	null	null	null	4.25	1170.62	271.938	1117.56	1160.5	1248.19	1293.69	1399.5	366.625	331.188	310.5	2026.19	1410.73	422.953	1123.7	824.079	640.558	80.7664	67.5119	45.927	32.4938
360	24.457	1737.97	193.086	Unknown	0.96		null	null	null	null	null	188.5	35791.5	70785.3	35619.7	43774.1	95936.7	73356.4	102551	59893.1	74593.4	96082.4	114564	41266.3	96239.6	32063.4	27498.8	90287.4	33164.1	55028.5	74257.2	73848.6
365	24.665	1749.18	140	Unknown	1		null	null	null	null	null	84.41	23217.6	23574.9	2476.64	3290.9	5165.15	6192.54	9127.97	10451.7	14839.3	22800.8	27232	20622.1	30197.3	19731.3	18528.8	31581.4	747499	22839.6	25291.6	23824.2
366	24.73	1752.29	355.12	Unknown	0.4		null	null	null	null	null	6.46	1205.69	742.812	89.7798	137.24	223.426	259.325	376.168	249.39	367.177	498.327	653.904	863.332	588.432	962.294	1042.63	1482.43	2744.98	658.688	898.875	753.125
368	24.819	1757.48	217.1	Unknown	0.96		null	null	null	null	null	26.42	179552	115595	173857	152073	170162	165548	196615	145624	141545	168413	381872	204353	172504	132162	132471	131106	75579.5	77291.9	78338.9	64935
370	24.841	1759.54	292.1	Unknown	0.32		null	null	null	null	null	7.16	113054	75153.2	136439	146395	155076	144930	154218	112970	2697658	276754	182129	111397	131301	91082.5	92921.2	103221	80694.3	137938	82254.2	78291.7
376	25.173	1776.51	276.109	Unknown	0.96		null	null	null	null	null	9.58	2149.81	1730.38	2321.88	2428.62	2764.25	2880	17510.7	5468.9	3663.62	3511.83	3160.33	2150.75	2823.85	2050.16	1896.9	2527.63	3900.47	1724.06	1967.56	1779.62
378	25.259	1780.96	257.1	Unknown	0.08		null	null	null	null	null	12.14	5941.81	17422.2	13031.4	14488.9	17330.2	16640.8	16322.5	12694.1	11034.2	37978.6	20032.9	6301.44	16159.3	16522.9	3233.61	16686.9	12252.1	28525.9	182098	16411.2
379	25.283	1782.44	290.1	Unknown	0.96		null	null	null	null	null	23.22	4593	6765.5	7561.5	8163.31	9803.56	9220.5	11049.1	50738.8	18942.4	15348.3	13158.3	5420.03	10880.1	4850.48	8563.29	7475.72	9650.29	6104.56	6419.75	6885.69
381	25.329	1784.88	217.1	Unknown	0.96		null	null	null	null	null	8.28	28569.7	47226.6	36464.5	42467.1	48405.7	45595.1	46455.4	37673.9	357283	99471.3	55584.4	43568.6	46649.9	46843.3	41255.7	47665.3	36100.2	106938	51212.3	43634.6
387	25.56	1797.62	437.243	Unknown	0.76		null	null	null	null	null	10.65	2670.94	5193.88	1566.94	1655.81	1481.06	1798.56	1845.19	1172.88	1387.25	2323.88	2825.06	1244.43	1444.25	478.855	1326.68	559.903	154.785	212.032	98.7155	120.682
388	25.622	1799.88	276.092	Unknown	1		null	null	null	null	null	6.67	1443	1071.25	1386.88	1461	1637.06	1436.38	1596.88	59911.8	2496.34	1879.41	1461.28	1471.02	1271.6	1557.93	1385.72	1694.83	1149.45	6169.37	1180.75	1022.25
389	25.698	1805.8	217.1	Unknown	0.32		null	null	null	null	null	10.06	4878.56	17957.2	4186.06	5055.25	5124.44	6399.12	5280.69	4176.56	4971.62	7219.69	21474	3779.76	8106.78	2445.5	3004.1	3852.16	1583.21	2135.48	1360.1	1539.96
398	26.052	1826.34	428.217	Unknown	1		null	null	null	null	null	24.11	2385.31	1103.44	1912.38	2025.81	1146.69	1698.88	2848.19	2555.25	2432.31	3939.75	8425.37	1966.24	3888.86	1526.9	2328.9	1334.76	412.462	174.546	111.25	62.9506
400	26.096	1828.95	348.183	Unknown	0.96		null	null	null	null	null	6.36	1748.38	1189.44	1408.12	1416.56	1456.75	1422	1693.06	1270.69	6092.55	2747.99	1758.07	1598.26	1382.01	1539.78	1647.63	1383.83	823.005	652.859	573.167	419.478
401	26.113	1829.9	287.1	Unknown	0.96		null	null	null	null	null	9.12	1958.38	1466.94	1559.69	1703.56	127496	7046.47	3967.98	2260.83	2034.2	2221	2129.23	1848.02	2090.59	2093.25	1737.06	2187.52	3089.01	1501.75	1568.75	1357.31
403	26.244	1837.7	159.082	Unknown	0.92		null	null	null	null	null	4.29	5357.19	2763.19	4157.62	4600.75	5509.69	4831.38	5196.44	2407.56	2616.31	3234.25	10919	5840.47	2859.17	4125.38	3400.84	2598.41	1124.96	771.732	543.834	376.62
413	26.567	1856.94	245.1	Unknown	0.96		null	null	null	null	null	23	22240.8	18799.9	17509.2	17835.2	20559.2	18641.6	21500.3	14630.5	57865.1	28543.3	23296.2	22862	16969.2	18746.6	19980.5	21797.3	23128.2	69925.3	19659	18990
417	26.703	1864.69	241.1	Unknown	0.64		null	null	null	null	null	20.42	5230.44	4169.25	2254.69	2944.62	4322.81	4473.95	6601.7	3864.89	4649.56	5860.8	6804.14	4882.42	6300.6	4153.7	4164.95	7198.88	4000.75	4402.44	4640.44	4470.31
418	26.729	1866.58	179.1	Unknown	0.08		null	null	null	null	null	39.28	10341.6	10849.2	2701.85	3875.78	5356.62	5772.38	7333.68	6503.95	8751.74	10321.3	12328.4	10662.4	11048.6	9413.24	8097.29	14324.3	9201.69	12242.2	12092.7	12493.8
423	26.931	1878.4	331.2	Unknown	0.96		null	null	null	null	null	100.57	117186	59995.1	37137.8	37047.1	32188.6	40056	38600.3	17135.4	369386	32764.2	20014.8	97027.3	14365.4	120819	118432	87838.8	32464.9	23446.4	15742.2	9055.46
426	26.968	1880.97	160.1	Unknown	0.36		null	null	null	null	null	45.35	50424.1	103104	4405.03	5683.49	8736.42	10440.5	14430.2	52940	62919.6	86556.1	101173	45090.1	97618.5	37372.5	38926	53467.6	143002	101912	110041	22011.5
433	27.165	1892.59	319.2	Unknown	0.96		null	null	null	null	null	3538.5	7651209	6759807	4112396	4275729	4835864	4762071	4885314	19144930	9659245	7913567	7039114	7807164	6019179	7033194	6723522	7188222	7721308	11927520	51141020	7076649
435	27.43	1908.33	275.104	Unknown	0.96		null	null	null	null	null	42.49	15675.4	12107.8	9647.44	10726.1	11573.2	10950.4	11962.4	10501.8	9993.62	26667.1	16813	15963.3	11915.3	12838.3	12169.6	13770.9	11607.2	17276.4	48514.8	12070.4
437	27.45	1904.92	319.2	Unknown	0.68		null	null	null	null	null	8.44	2226355	24656.6	723754	769627	908918	868221	926683	1168953	1145014	1307540	1333998	2930914	1236639	15338260	3572082	756059	2504.93	1348.67	871.373	589.317
438	27.469	1911.76	203.1	Unknown	0.96		null	null	null	null	null	13.27	32774.1	15374.7	11363.2	12993.2	13002	14364.6	15794.3	10744.8	10869.3	28485.7	17218.8	31153.3	12157.2	22793	22915	23240.7	15945.4	24073.3	88055.3	15990.4
439	27.531	1914.61	205.1	Unknown	0.92		null	null	null	null	null	7.91	23021.7	20499.6	541597	569516	674480	644973	11166.2	12189.4	2370424	24678.6	14649	20585.4	12544.6	15583.4	17271.6	18488.8	19561.9	376905	21471.1	15270.5
442	27.621	1919.69	355.148	Unknown	1		null	null	null	null	null	6.34	3685.06	2341.06	81.5256	94.7949	188.562	227.683	306.893	383.612	581.68	977.187	1384.23	2645.98	1942.34	2558.4	2290.45	6731.53	2173.25	2441.94	2482.88	2255.56
444	27.689	1924.18	361.2	Unknown	0.44		null	null	null	null	null	26.44	562	8200.81	161.019	180.953	290.233	472.31	586.474	688.816	1130.21	2533.9	3807.22	265.567	4641.55	1249.03	1866.78	240.611	46.7933	34.3493	705.714	323.043
445	27.751	1926.54	275.1	Unknown	0.36		null	null	null	null	null	13.34	16331.6	7841	11485.7	12169.4	13846.6	13019.1	13908.8	8814.44	8780.25	31839.7	15146.5	14020.4	9835.05	11649.4	10565.3	10625	5266.14	5453.55	5808.61	4920.87
452	28.029	1943.93	442.196	Unknown	1		null	null	null	null	null	10.81	5182	2128.75	97.114	113.285	181.366	236.536	331.188	504.132	717.676	1111.86	1688.62	2671.97	2588.02	2861.5	2520.21	5088.48	2147.31	2134.81	2420.06	2265.44
457	28.138	1950.27	382.175	Unknown	0.32		null	null	null	null	null	21.08	6180.56	3601.94	116.498	144.591	213.077	285.086	365.103	577.74	827.887	1571.97	2128.27	4630.99	3194.76	4813.28	4539.94	12111	3385.38	3430.06	3730.69	3544
459	28.167	1952.21	266.113	Unknown	0.96		null	null	null	null	null	12.78	2750.94	1947.31	1797.94	2118.19	1616.25	1896.12	2209.56	1678.88	1732.94	2173.75	4717.34	2403.91	1861.67	2411.65	2860.86	1677.15	639.087	406.97	251.506	143.062
463	28.3	1960.13	330.1	Unknown	0.04		null	null	null	null	null	4	1019.69	478.25	34.5147	37.4999	83.2871	84.7832	129.376	91.315	121.009	234.537	346.866	778.548	356.474	685.008	707.971	2065.77	448.75	495.625	530.688	584.438
465	28.374	1964.51	281.1	Unknown	1		null	null	null	null	null	11.06	5371.81	4163.81	102.728	149.977	251.749	300.754	444.314	573.626	942.076	1561.78	2862.78	4008.61	4374.14	4291.49	4435.12	21613	3387.5	3759.56	3928.38	3841.75
466	28.415	1966.96	156.08	Unknown	0.6		null	null	null	null	null	11.26	168.5	223.25	9.16208	8.31953	12.934	18.0537	31.4888	175.965	251.581	1037.32	1315.49	322.363	7610.37	696.416	384.188	5200.31	756.562	480.688	182.5	119
467	28.44	1968.45	394.16	Unknown	0.4		null	null	null	null	null	4.92	1267.88	1242	239.562	279.438	308.875	284.812	358.938	654.928	315.111	287.385	286.979	1357.54	196.302	1101.43	1193.32	1356.14	1774.61	6587.11	1337.75	1197.94
469	28.589	1977.54	442.2	Unknown	0.68		null	null	null	null	null	8.62	2932.25	1339.69	137.514	132	225.335	283.099	375.663	520.89	671.108	1045.23	1205.97	1878.11	1414.6	1575.16	1514.74	2171.83	13506.3	1238.56	1468.12	1385.75
470	28.611	1978.05	361.2	Unknown	0.68		null	null	null	null	null	37.66	41.75	8224.12	97.8348	120.067	111.31	124.387	262.812	357.92	588.585	1527.98	2636.16	550.984	6936.26	1010.3	2801.51	610.312	459.125	339	8434.56	6444.5
471	28.71	1983.45	291.143	Unknown	0.6		null	null	null	null	null	5.83	5659	4036.06	272.372	128.079	188.846	647.592	823.864	1239.6	1701.79	184.187	228.727	4006.01	4230.24	3738.99	3323.9	7419.94	3474.5	3626.5	4489.69	4068.88
472	28.746	1986.61	217.1	Unknown	0.92		null	null	null	null	null	13.07	36569.8	33494.7	41874	44098.4	45917.6	43876.1	242060	83419.2	58850.5	54475.5	52310.3	34044.4	46392.2	30787.2	32589	38690.1	51953.6	30548.8	34742.2	34572.7
475	28.825	1989.66	329.1	Unknown	0.08		null	null	null	null	null	6.1	1441.88	723.438	509.188	695.312	606.812	643.25	726.5	613.062	629.125	726.688	3941.08	934.734	695.076	842.951	791.315	475.767	163.417	130.21	80.8407	42.8017
476	28.911	1996.47	257.1	Unknown	0.96		null	null	null	null	null	16.31	9109.88	5789.69	7174.53	6185.9	6485.74	7186.65	6727.43	5404.23	5363.65	6322.37	6129.22	7010.03	5672.7	8713.34	6103.44	9357.36	14181.6	5561.44	6676.81	5450.62
485	29.265	2019.15	281.1	Unknown	0.12		null	null	null	null	null	4.7	1812.62	1604.38	1511.5	1360.81	1115.38	1582.19	1650.06	1513.56	14272.8	2985.77	1826.75	1851.15	1649.77	1674.04	1767.41	1551.44	918.792	700.682	550.843	388.188
486	29.315	2020.39	73.1	Unknown	0.72		null	null	null	null	null	5.21	180862	256734	117956	130512	151068	143068	151702	188830	507129	330633	267999	217767	211513	206442	205614	242671	293929	840535	279402	278518
487	29.317	2022.56	204.1	Unknown	0.96		null	null	null	null	null	71.33	217126	340286	155677	170743	200876	191012	204927	251037	250840	884842	438249	290068	291819	262849	258631	287470	274315	357200	653022	3097257
492	29.575	2039.27	288.125	Unknown	0.96		null	null	null	null	null	6.46	1897.19	2213.62	841.879	850.165	987.355	1159.64	1565.78	1520.56	1726.73	2285.68	2394.79	1757.93	2362.31	1733.05	1831.09	2193.34	2220.58	5098.44	2135.5	2089.81
493	29.617	2042.08	394.12	Unknown	0.24		null	null	null	null	null	3.76	1876.56	1389.38	1058.69	871.438	666.562	753.75	1033.5	653.75	719.625	806.25	1107.31	1494.38	730.17	1887.78	1573.27	1053.05	322.986	217.79	149.533	84.0481
498	29.857	2057.29	378.2	Unknown	0.76		null	null	null	null	null	36.91	4722.31	1478.38	4.55385	0.606513	4.5153	1.37064	14.3797	26.5809	56.2278	129.435	290.102	1219.09	1367.18	1339.46	1875.06	1606.94	1980.81	1422	1713	1418.5
499	29.879	2058.5	361.2	Unknown	0.6		null	null	null	null	null	417.67	100.375	142033	261.465	8.02419	2.84717	4.41454	8.03079	10.0096	2808.05	6655.37	15176.8	75.327	114505	432.36	267.375	440.125	227	133367	179065	185462
501	30.012	2067.66	378.156	Unknown	0.8		null	null	null	null	null	86.27	1930.25	8988.25	9399.31	9897.25	11807.2	13532.2	16464.8	17036.2	17130.4	56493	30636.2	3135.86	23895	3419.26	4660.86	4938.54	4161.26	4895.36	5409.78	5177.03
504	30.063	2073.22	202.1	Unknown	0.44		null	null	null	null	null	9.46	21027.3	15710.2	12260.7	11194	12239.6	11797.4	13436.2	7959.25	27995.4	16610.9	13420.5	21581.5	10442.4	18118.3	17482.1	20826.6	15400.6	32324.1	18082.4	17212.1
507	30.298	2086.26	327.148	Unknown	0.96		null	null	null	null	null	15.08	6246.12	3550.62	752.356	854.89	1294.19	1581.52	2205.31	1515.24	1873.69	2377.47	2511.35	6640.82	2608.54	6048.91	5465.8	6418.79	5233.96	68424.8	3908.44	3439.38
510	30.414	2093.72	392.187	Unknown	0.96		null	null	null	null	null	9.98	1950.62	1395.38	299.084	373.117	510.135	564.454	979.183	977.686	1350.05	1822.03	2563	1774.51	2517.71	1673.48	1922.55	2199.46	2042.04	7319.01	1532.94	1589.88
512	30.505	2099.4	319.169	Unknown	0.92		null	null	null	null	null	4.43	8285.75	12789.6	6959.31	11744.5	7073.38	6769.62	7840	4005.19	94622.5	16129.2	11330.4	14435.3	8583.6	11400.5	12024.5	11655.3	5945.16	7770.33	7575.4	5870.74
513	30.555	2102.94	245.1	Unknown	0.96		null	null	null	null	null	12.84	13412.5	11589.5	9088.38	9215	9511.06	8199.88	9900	8812.69	394401	22928.4	13970.3	13408.9	10087.2	13019.1	12278.5	11290.5	7378.79	6332.81	6218.17	4214.04
515	30.639	2107.09	361.2	Unknown	0.44		null	null	null	null	null	26.66	3.59766	9166.88	94.3617	118.106	35.9766	88.1017	202.7	349.19	316.415	2042.67	3960.54	75.8341	5293.03	39.625	212.75	54.5625	178.062	240.228	4645.03	1273.02
516	30.687	2111.48	274.109	Unknown	0.96		null	null	null	null	null	9.75	1643.19	2354.06	109.152	142.875	214.324	255.749	445.877	548.725	708.356	1166.96	1914.63	1929.17	2054.76	2019.42	1794.41	3692.81	1481.06	1602.06	2288.31	2316.81
517	30.753	2114.41	73.1	Unknown	0.8		null	null	null	null	null	9.8	62728.6	27046.1	7105.51	8726.69	12966.4	16119	23073.5	24305.5	35113	53495.7	60925.7	42931.5	62597.8	43234.8	36183.4	50272.7	73415.4	25691.6	31120.8	25776.2
518	30.757	2116.04	290.1	Unknown	0.96		null	null	null	null	null	48.64	20771.7	11007.3	2506.46	3113.46	4620.4	5971.43	8306.93	9020.75	12886.4	20787.5	23808	13681	24597	15430	12903.6	18756.4	37239	9760.94	12109.2	10296.2
521	30.905	2125.62	179.06	Unknown	0.2		null	null	null	null	null	4.64	1342.06	1418.31	41.4042	46.9865	74.3775	102.333	151.321	227.239	403.161	789.335	1262.07	1199.22	1803.51	1062.43	1059.36	8934.63	953.75	1363.5	1540.38	1364.81
524	31.151	2141.62	538.305	Unknown	0.96		null	null	null	null	null	16.96	3748.06	2318.94	1830.75	1652.56	1270.25	1480.44	1962.44	11145.1	3311.43	2850.86	2034.07	2840.22	1717.88	3632.54	3389.87	3234.35	1485.55	1231.09	983.863	606.947
525	31.171	2142.93	327.257	Unknown	0.84		null	null	null	null	null	5.57	1864.94	1247.44	1355.06	1311.44	1283.5	1342.88	1428.12	1253.5	1189.94	4295.75	2156.68	1593.51	1653.54	1128.52	1051.37	1261.47	1117.01	1937.29	21744.8	1268.56
527	31.209	2145.44	58.0952	Unknown	0.96		null	null	null	null	null	5.28	6754	4356.5	3665.25	4059.12	3287.75	3662.25	4654.44	2944.25	2999.81	9584.21	5189.62	5930.27	3304.24	4292.2	4609.24	4232.07	2558.86	1872.76	1670.32	1065.97
528	31.311	2151.98	174.1	Unknown	0.76		null	null	null	null	null	4.08	13725.5	3928.06	7774.88	7711.34	8557.77	8399.39	9221.65	1696.18	1655.21	2336.61	2154.24	12727.2	1998.14	9735.19	9934.47	12275.8	7051.37	3950.81	4375.56	4033.5
529	31.356	2154.91	327.305	Unknown	0.96		null	null	null	null	null	12.96	3795	3227.06	407.7	605.906	698.489	924.039	2383.19	1588.93	1670.3	3618.85	3186.35	2900.99	3611.31	4217.66	2149.44	3945.69	3123.25	2750.25	3428.44	4373.56
530	31.398	2157.85	247.1	Unknown	0.2		null	null	null	null	null	4.1	1861.5	611.938	52.3708	76.8353	120.673	179.052	247.101	131.839	186.242	206.174	263.315	1482.45	433.987	2148.64	2284.26	2223.36	465.384	377.031	311.729	134.019
531	31.441	2160.53	440.178	Unknown	0.84		null	null	null	null	null	10.71	1099.94	1111.19	113.418	152.397	150.941	249.474	463.205	436.104	614.532	982.347	1427.38	895.535	1394.35	1118.12	1120.28	1499.59	3843.38	886.438	1320.88	1177.5
532	31.456	2161.44	188.1	Unknown	0.76		null	null	null	null	null	4.71	2062.12	2261.38	1956.94	1942.88	2042.5	1843.25	12562.9	3961.27	3277.99	3021.71	2780	2189.66	2577.25	1975.23	1953.26	2060.1	1809.86	1788.65	2464.6	2163.68
533	31.482	2163.12	290.121	Unknown	0.96		null	null	null	null	null	47.46	16464.6	14767.7	10999.1	10804.9	10565.4	12434.9	14752	15597.8	15703.5	539466	34848.1	18284.6	21077.1	15937.4	13702.4	15368.5	7590.14	9875.49	10235.4	7909.96
534	31.699	2173.03	73.1	Unknown	0.72		null	null	null	null	null	3.23	47236.6	371.125	8.37495	3.82057	1476.47	0.658295	2803.55	5322.15	11451.1	20533.3	39193.8	28707.5	74029.6	40238.3	52813.9	38681.5	263.688	261.688	69479.9	215.875
535	31.706	2177.73	204.1	Unknown	0.84		null	null	null	null	null	11.89	82444.4	58365.3	94470.8	52446.4	61119.3	33558.4	39870.9	73193.8	56882.2	74541.4	76506.2	193767	89688	37713.3	29630.4	27798.9	28568.3	18741.8	14692.7	10024.2
536	31.779	2182.33	361.2	Unknown	0.6		null	null	null	null	null	162.72	1166.25	93814.3	411.845	29.278	46.248	114.735	140.278	259.627	5304.17	10298.1	23766.9	269.372	97865.1	7606.27	4201.94	3874.62	4879.62	83087.1	91561.8	96927.1
539	31.898	2190.11	297.1	Unknown	0.32		null	null	null	null	null	7.12	1413.31	1144.56	113.944	142.102	204.492	301.229	537.833	607.55	1025.93	1958.92	2764.26	1900.92	3528.57	2151.83	2205.77	3954	995.062	1213.5	1241.94	1409.62
540	31.91	2190.86	357.1	Unknown	0.92		null	null	null	null	null	93.85	5619.44	3492.94	5212.54	7232.08	9317.98	14539.3	23733.5	27380.1	44876.6	82293.3	113887	4404.36	132931	3949.59	5618.64	9320.68	3112.06	3765.25	4353.69	3610.25
541	31.923	2191.84	202.1	Unknown	0.92		null	null	null	null	null	36.12	7884.5	9218.19	3223.17	4604.08	6251.89	8919.92	13664.6	17251.3	24476.8	35695.7	42496.4	9427.6	39991.3	6935.16	8097.41	14124.5	7065.25	7983.94	10339.3	9201.81
542	31.931	2193.62	258.1	Unknown	0.24		null	null	null	null	null	4.32	2140.06	965.312	3040.06	3290.31	3924	3377.81	4007.12	16815.3	5269.69	4370.31	4157.39	2040.02	3267.74	1883.74	1755.17	1691.87	898.324	1211.8	1674.65	4446.73
544	31.996	2196.07	334.163	Unknown	0.56		null	null	null	null	null	3.32	2232.5	992.312	1418	1373.38	1867.44	2052.69	1928.19	114641	3034.73	1789.08	1331.46	2538.89	1360.46	1772.03	1561.58	1856.46	1610.1	3608.77	1165.56	1163.5
545	32.032	2198.68	319.191	Unknown	1		null	null	null	null	null	10.24	25532.4	19801.1	16707.4	17865.2	20262.3	19903.1	20208.4	12028.7	23450.8	13821.2	11676.8	26295.2	8074.9	24501.8	26349.2	26957	16871.7	15989.4	17538.9	14523.5
546	32.037	2199.07	306.2	Unknown	0.32		null	null	null	null	null	8.18	8706.75	8254	480.974	729.917	1136.27	1765.23	2378.92	3538.31	5059.47	6260.6	8150.57	7933.51	8375.82	11428.8	11816	15036.8	10532.2	21449.2	174547	8397.62
549	32.155	2207.43	242.117	Unknown	0.92		null	null	null	null	null	7.64	2150.88	2427.81	118.406	140.696	204.656	280.454	459.178	551.821	872.314	1394.46	1924.69	2133.53	2640.78	2301.19	2456.58	4784.23	1845.56	2443.69	2576.81	2599.75
550	32.225	2212.4	437.2	Unknown	0.04		null	null	null	null	null	2.98	1547.38	464.25	599.25	622.562	468.5	700.125	733.812	244.625	263.375	250.438	561.834	1514.33	244.73	1713.58	1722.01	639.97	141.333	82.1508	40.9043	22.7584
552	32.252	2214.29	179.091	Unknown	0.52		null	null	null	null	null	26.41	568.812	891.688	75.8025	129.91	140.059	290.149	589.386	1310.46	2654.85	6329.39	8678.76	571.543	13196.4	921.178	835.251	1288.91	865.447	713.501	561.141	357.403
553	32.336	2220.22	363.2	Unknown	0.96		null	null	null	null	null	25.07	5281.38	4807.06	10576.1	11103.5	11224.4	11157.4	12645.6	9497.69	9979.75	29273.3	16805.5	5295.88	11150.7	3935.12	4516.24	5171.98	3765.48	5164.99	9302	46523.2
554	32.353	2221.23	376.2	Unknown	0.24		null	null	null	null	null	12.14	1187.25	289.562	601.125	657.875	693.812	737.375	973.812	305.875	335.375	858.814	477.801	1302.47	345.74	1082.29	1129.39	1172.06	255.122	289.374	236.917	162.539
555	32.396	2224.44	255.14	Unknown	0.2		null	null	null	null	null	5.84	2738.5	505.812	847.688	843.688	682.5	931	1065.38	259.5	293	169.5	1427.87	2551.66	341.89	1896.64	1990.87	1063.63	159.774	95.1117	60.7051	34.9481
560	32.717	2247.24	73.1	Unknown	0.4		null	null	null	null	null	5.92	10277.1	9834.38	4710.3	4385.36	5282.84	5423.52	6848.29	2554.22	3303.29	1959.86	4325.07	13759.5	3851.7	17941.5	16202.1	10772.2	4837.8	2935.11	2006.58	1388.47
561	32.775	2251.46	361.18	Unknown	0.36		null	null	null	null	null	4.74	1005.31	5048.38	4293.06	1593.69	1666.44	1653.88	2136.62	3050.81	3030	3115.38	3708.19	4111.17	4796.41	4563.99	788.877	1099.82	1157.14	593.717	430.63	334.667
562	32.912	2260.09	395.12	Unknown	0.48		null	null	null	null	null	4.34	1788.38	927.812	897.812	761.188	935.5	882.312	1016.75	872.062	808.25	2692.68	1326.79	1550.56	859.416	1316.61	1106.84	1051.85	778.474	562.862	471.327	364.806
563	33.039	2269.87	290.109	Unknown	0.96		null	null	null	null	null	47.13	33194.5	14924.6	4354.82	5406.87	7068.54	9199.6	12384.3	8351.44	9695.33	13546	15081.2	29353.4	13711.9	24773	25211.3	33964	44063.6	14808.9	17142.1	15783.4
564	33.19	2280.58	245.1	Unknown	0.96		null	null	null	null	null	10.02	7623.81	5697.75	1777.82	2287.01	3134.5	3676.08	5107.16	6565.6	7950.01	10091.2	11626.6	6768.16	10865.3	5947.07	6488.31	8589.67	15275.3	5559.19	6063.38	5932.56
565	33.207	2281.75	330.183	Unknown	0.76		null	null	null	null	null	24.44	12382.5	2453.94	2741.75	3653.19	4088.56	4433.38	19089.3	1264.87	699.637	935.47	814.359	12556.6	722.876	9793.68	10684.6	12803	2485.92	5428.37	2772.81	2414.69
568	33.337	2291.32	437.2	Unknown	0.36		null	null	null	null	null	7.46	2336.88	304.375	139.938	115.875	86.75	306.562	400.625	101.312	207.438	87.125	242.125	2158.15	265.772	4711.66	1521.61	336.706	12.4481	19.0292	8.64604	3.51615
569	33.376	2292.69	399.3	Unknown	0.2		null	null	null	null	null	5.55	1319.12	1104.19	16.028	22.6389	29.8498	57.5508	68.3879	126.615	93.764	42.2374	385.068	495.423	1748.09	925.971	1729.21	837.438	901.312	583.25	978.875	1206.38
570	33.408	2295.64	321.2	Unknown	0.24		null	null	null	null	null	3.58	6960	10826.7	3773.75	3447.94	3712.62	1782.25	3904.06	3464.25	20373.7	7439.96	5313.2	7780.77	4000.35	6259.82	6214.76	6722.33	11146.1	24149.9	11234.9	11113.8
574	33.568	2304.99	204.1	Unknown	0.84		null	null	null	null	null	12.05	5454.94	16491.2	493.166	648.874	875.299	1118.51	1669	8131.24	8598.78	19233.6	18090.6	3940.68	19829.4	3405.64	4053.75	6461.13	612955	15222.5	17746.2	16531.3
576	33.663	2314.01	246.1	Unknown	0.08		null	null	null	null	null	2.66	1771.56	314	27.1891	47.6784	69.1542	120.353	148.362	721.42	1017.33	1743.05	2368.23	1372.88	2695.97	1475.15	2279.97	2596.93	1012.27	369.75	507	438.812
577	33.775	2321.83	461.2	Unknown	0.88		null	null	null	null	null	27.58	1.545	2156.31	15.45	141.458	200.481	255.209	415.647	819.966	722.245	1376.18	3050.25	1635.58	9364.74	2853.44	7395.58	2821.31	2880.25	1796.75	1822.25	2113.31
578	33.79	2322.96	204.1	Unknown	0.92		null	null	null	null	null	11.25	37102.8	35246.2	7874.8	11883.8	15468.3	19377.5	27691.6	28781	36132.8	47570.2	58783.7	41026.6	57375.6	33691.7	37176.1	53791.9	819425	33793	36993.8	37401.3
579	33.826	2326.21	446.238	Unknown	0.56		null	null	null	null	null	11.09	2001.31	1243	1183.88	1889.06	1314.38	1841.06	1174.94	1873.25	3446.94	2269.58	1042.43	2001.78	1019.08	1696.44	1828.65	2266.95	1795.62	14846.6	1410.81	1088.62
583	34.185	2350.87	246.1	Unknown	0.16		null	null	null	null	null	4.86	2979.75	649.188	883.812	723.25	812.75	1019.75	952	443.062	496.875	492.25	13252.2	3311	532.325	2166.22	2026.19	1451.89	185.395	106.29	80.7511	47.6021
584	34.2	2351.53	300.139	Unknown	0.96		null	null	null	null	null	7.57	4309.19	1297.88	1856.69	2321.31	1940.31	2355.25	3076.44	527.75	4112.05	319.056	622.225	4354.66	523.126	3404.25	4799.11	3955.56	774.945	460.455	310.95	186.162
586	34.229	2352.67	113.1	Unknown	0.08		null	null	null	null	null	15.49	7958.81	244.75	1.77644	2.40447	1.50253	4.54811	5.26343	10.9037	17.6038	40.1425	156.524	67.5857	143.728	386.231	1162.57	283.5	282.062	326.625	372.438	244.312
588	34.31	2359.86	98.0333	Unknown	0.2		null	null	null	null	null	5.87	1460.25	507.438	27.7591	29.9673	46.8389	89.8128	111.079	51.3066	52.8428	133.774	208.236	1838.36	214.737	1513.26	1427.55	3080.73	415.688	427	553.562	525.75
589	34.347	2362.3	406.229	Unknown	0.56		null	null	null	null	null	7.04	1274.12	680.375	378.032	595.873	1019.45	1234.35	1702.09	256.217	360.318	440.188	483.927	1250.07	468.007	1136.94	1407.32	2112.52	8802.48	661.562	766.188	701.375
591	34.583	2379.11	331.167	Unknown	0.8		null	null	null	null	null	3.95	2423.38	1704.75	1531.5	1613.81	1593.56	1697.69	1943.88	1812.94	1852.12	1996.69	4796.35	2964.56	2102.69	1921.62	2064.04	1681.69	871.213	818.876	631.083	480.043
592	34.624	2381.74	239.164	Unknown	0.6		null	null	null	null	null	7.74	1446.62	4359.25	20.7716	12.5638	35.463	44.0459	41.4503	57.9847	51.9619	216.095	242.581	1983.42	100.011	728.175	2946.17	4409.5	1596.56	749.688	1337.44	710.562
593	34.675	2386.06	98	Unknown	0.6		null	null	null	null	null	4.95	3282.88	512.688	30.9841	40.1258	53.3538	91.1039	138.606	35.574	70.7122	134.669	216.209	2927.97	294.667	2508.55	2773.81	7134.5	642.938	621.312	665.188	531
594	34.694	2386.84	262.106	Unknown	0.88		null	null	null	null	null	3.54	1797.81	1153.69	1275.62	1249.12	1308.38	1180.25	1426.81	1145.62	1235.5	4014.31	1967.76	1679.97	1293.99	1502.2	1571.67	1364.25	715.658	632.414	526.797	383.78
595	34.756	2391.24	343.279	Unknown	0.96		null	null	null	null	null	10.87	2768.38	2866.25	2568.69	2386.69	3301.5	2456.12	3320.88	2262.19	6276.4	5575.67	3922.2	3083.8	3564.35	3185.58	2631.34	3264.64	3438.5	3005	3544.56	2820.62
596	34.836	2396.87	289.147	Unknown	0.76		null	null	null	null	null	12.22	8971.69	1532.5	1200.62	1372.94	1486.06	1649.44	1557.31	447.188	408.625	1035.89	647.426	8160.43	518.959	6109.5	6984.37	7694.7	1649.56	2368.5	7651.54	1615.12
597	34.868	2399.1	395.2	Unknown	0.12		null	null	null	null	null	4.49	1083.25	260.625	199.062	288	200.625	345.875	398.75	3.4733	3.4733	3.4733	61.6553	1333.45	52.4797	894.785	862.46	706.128	88.0388	62.6804	48.6902	34.733
599	34.953	2404.33	435.2	Unknown	0.52		null	null	null	null	null	3.38	1779.38	1415.5	164.375	196.766	271.877	348.114	522.482	499.149	695.416	814.829	999.225	1696.27	984.021	1604.93	1800.85	2239.07	2843.36	1485.69	1558.19	1563.12
600	34.986	2406.77	390.18	Unknown	0.24		null	null	null	null	null	11.77	2569.38	412.562	407.062	535.562	585.938	585.125	545.25	247	76.75	188.125	448.547	3027.24	198.831	2062.78	1751.65	1371.56	218.157	111.744	72.9841	41.2281
601	35.009	2407.98	225.174	Unknown	0.96		null	null	null	null	null	49.62	9214.44	13769.9	1220.17	1376.93	1976.05	2259.74	2789.13	4376.91	5388.53	8232.46	9285.38	9144.08	8875.47	8290.23	8335.88	14304.5	9838.88	12959.9	14982.9	12542.2
602	35.093	2413.18	361.2	Unknown	0.92		null	null	null	null	null	57.29	496.688	15890.5	14261.5	4778.56	5581.44	5050.19	4754.81	6244.38	4180.12	5000.31	5029	117931	7130	21142.8	13612.6	8252.65	4296	1425.06	982.786	629.89
603	35.096	2412.24	463.25	Unknown	0.28		null	null	null	null	null	23.14	63.8696	12808.2	11691.4	3197.12	4119.31	3594.62	3398.69	4206.12	3777.5	3915.62	4280.31	58860.2	6150.52	14063.5	10353.3	6447.05	3731.38	1298.12	967.919	638.696
604	35.124	2415.53	289.14	Unknown	0.64		null	null	null	null	null	10.74	3095.19	285	17.6941	18.1792	24.6666	37.0041	50.9932	70.0043	48.6318	133.637	155.981	2290.22	211.402	8816.3	7954.25	2484.56	217.753	34.4396	47.3229	16.2699
605	35.221	2421.05	240.137	Unknown	0.32		null	null	null	null	null	11.53	3487.75	2163.38	112.931	111.109	243.104	214.772	310.174	409.319	435.776	634.329	810.398	4347.93	1273.25	4072.47	3676.89	5971.54	2089.62	2284.81	2441.75	2399.88
606	35.234	2421.78	295.082	Unknown	0.88		null	null	null	null	null	6.91	1436.06	2026.69	2489	1951.69	2198.38	2158.56	2736.25	2451.5	9849.66	4251.82	2973.7	1411.54	2447.86	1234.75	1335.11	1053.67	1182.51	874.92	726.466	561.269
607	35.272	2424.13	204.1	Unknown	0.96		null	null	null	null	null	11.09	29235.8	40162.2	37882.8	26762.1	30742.8	27676.3	28715.9	25795.9	117072	45733.1	35748.9	60316.6	30771.3	40437.1	38800.2	35326.9	26712.3	36640.6	48395.3	65053.2
608	35.305	2426.25	259.106	Unknown	0.96		null	null	null	null	null	14.76	17902.6	5238.69	14099.7	18414.2	21982.8	16563.1	18081	143563	10099.2	7653.27	6192.2	16279.2	4847.76	12908.6	12131.7	12240.4	5968.77	10473.8	5304.38	5638.06
609	35.385	2431.16	240.125	Unknown	0.32		null	null	null	null	null	8.82	3017.12	1783.56	611.875	647.688	731.438	607.125	517.875	649.75	594.562	13891.7	1336.64	4094.16	1120.23	3395.87	2804.62	3226.05	2127.35	10989.6	1939.81	2092.38
610	35.398	2431.98	204.1	Unknown	0.96		null	null	null	null	null	27.28	118951	86926.9	61406.2	67836.9	67505.1	63571.6	72613.7	51819.8	54361.4	59231.9	61822.6	109537	54424.6	91112.6	99422.4	117611	170311	87786.9	98296.1	91436.3
611	35.45	2435.19	435.2	Unknown	0.96		null	null	null	null	null	64.29	31878.4	27144	19404.3	18254	18790.8	18762.9	22651.1	17692.4	60176.8	33210.6	25909.7	35070.1	20733.2	28233	30617.1	32376	26103.2	37146.9	73639.7	27253.9
612	35.475	2436.74	325.154	Unknown	0.48		null	null	null	null	null	9.91	2552.56	823.562	859.375	838.188	1135.19	1168.38	1294.81	576.812	473.312	508.75	1396.23	3981.18	743.106	2382.41	1772.24	2099.97	1075.91	5435.92	944.562	785.188
613	35.493	2437.84	187.141	Unknown	1		null	null	null	null	null	6.02	2096.94	2951.25	2792.34	2704.18	3306.26	3100.46	3253.17	2015.24	2774.99	3209.16	3155.91	2478.86	2945.16	1892.32	2015.8	2915.33	9767.25	2657.5	2923.06	2846.31
614	35.542	2440.87	321.167	Unknown	0.12		null	null	null	null	null	2.5	2739	1693.94	550.312	649.562	575.125	441.75	591.125	815.062	3500.05	1954.63	1399.16	2434.82	989.532	2340.22	2017.54	1893.2	1069.76	874.268	637.229	451.861
615	35.61	2444.94	225.125	Unknown	0.96		null	null	null	null	null	6.66	1346.88	1731.25	907.812	671.938	961.562	664.062	843.562	1124.5	8839.15	2699.8	1880.35	1746.91	1397.88	1356.87	1316.37	1984.31	1198.19	1551	1970.25	1550.56
616	35.72	2451.91	259.1	Unknown	0.36		null	null	null	null	null	3.32	4670	1718.88	298.254	414.281	679.043	689.357	1054.91	374.785	542.331	840.511	1108.45	3063.17	1202.75	3393.92	3421.69	4942.72	8095.36	1644.88	1831.88	1887.75
617	35.734	2452.7	321.175	Unknown	0.96		null	null	null	null	null	4.7	6415.25	4784.81	4699.56	4801.25	4768.69	4462.56	5351.75	13655.3	4823.87	3819.32	3661.21	5871.16	2761.55	5335.99	5441.47	5793.35	5155.09	8185.4	61397.5	4979.44
618	35.776	2455.3	446.22	Unknown	0.96		null	null	null	null	null	260.33	68862.3	12860.2	23085.9	26468.6	27234.5	34274	33457.5	7588.69	5957.5	246991	13061.4	91963.8	6859.42	56132.5	49030.8	50473.4	11144.8	13876.7	19564.4	33799.8
619	35.869	2461.02	395.158	Unknown	0.92		null	null	null	null	null	10.67	7519.62	1937	73.7246	88.7938	105.756	170.54	241.385	290.631	428.608	615.73	839.082	10769.1	1277.71	5676.63	5643.81	6010.2	11960.6	2599.31	2442.31	2100.25
621	35.931	2464.85	363.2	Unknown	0.96		null	null	null	null	null	28.04	13230	9278.88	10714.2	11520.1	10630	10775.9	12258.9	8045.5	8004.12	33043.9	14223.3	14128.9	9051.43	10312.4	11543.9	10563.3	6655.29	6867.39	6538.24	5613.88
623	35.951	2466.1	157	Unknown	0.6		null	null	null	null	null	10.54	9949.06	653.312	40.1788	46.3826	65.0496	59.9381	106.862	129.316	269.534	428.974	621.031	6279.26	738.437	3911.19	4020.36	5706.24	1312.88	1434.94	1275.75	808.688
624	36.083	2474.46	361.2	Unknown	0.32		null	null	null	null	null	6.44	2602.88	5345.44	124.809	104.783	161.634	212.821	371.453	493.154	507.017	1113.14	2352.6	1506.82	3453.37	3854.76	5103.24	46489.3	4091.62	2029.25	2437.38	5646.31
625	36.133	2477.32	319.174	Unknown	0.76		null	null	null	null	null	4.07	7415.12	7518.88	6927.5	7158.44	7050.06	6716.38	8442.88	7735.94	8101.31	83605.1	15067.4	8340.26	8799.2	6416.08	6636.96	6138.26	4401.9	4504.19	4406.49	3525.6
626	36.147	2478.18	271.2	Unknown	0.56		null	null	null	null	null	37.84	8008.5	19796.8	73.5302	95.4388	88.8457	126.821	226.689	3345.04	6112.05	12213.7	18689	4575.57	23632	3664.55	4410.94	7429.67	13530.4	17860.7	21950.4	20274.6
627	36.162	2480.79	73.1	Unknown	0.2		null	null	null	null	null	19.99	99878.9	52863.3	33448	35698.5	37036.2	46054.7	42981.7	222998	89270.4	80458.9	69198.1	112495	55942.6	77212.8	72933.7	87181.6	78692.3	51441.1	59080.9	52100.7
628	36.172	2479.73	446.233	Unknown	0.96		null	null	null	null	null	400.15	104153	22677.3	34384.6	38902.2	40112.2	49690	48718.3	12925.4	11200.1	43445.5	19741.5	129760	12581.8	84109.1	75378.5	85080	27990.6	73950.9	27742.8	23538.9
630	36.264	2485.65	260.13	Unknown	0.56		null	null	null	null	null	10.53	7586.75	1103.81	1407.06	1484.62	1159.31	1413.75	1621.5	431.188	634.562	679.75	2097.55	7130.74	701.883	4797.49	5165.29	3927.48	387.158	320.225	198.338	43.6534
631	36.299	2487.65	204.1	Unknown	0.96		null	null	null	null	null	263.27	2222955	1284861	740985	763954	825870	758651	855359	713377	733210	5881628	1371996	2174996	799764	1686967	1640265	1539059	927378	916451	876832	737489
632	36.338	2489.65	174.1	Unknown	0.92		null	null	null	null	null	7.64	7701.25	16534	12640.8	18280.4	21944.5	19127.7	24374.2	16940.9	19524.8	181551	41283.9	9419.2	25847.4	9844.39	10108.2	13702.3	12349.6	32458	18428.7	10662.2
633	36.353	2490.89	289.171	Unknown	0.96		null	null	null	null	null	13.04	4472.25	3616.62	1797.75	2231.84	2481.61	2523.02	3280.8	2543.08	2887.98	3251.2	3510.55	4271.79	3155.19	3395.15	3821.91	4965.38	8901.27	3457.88	3827.31	3670.44
634	36.432	2495.82	261.1	Unknown	0.32		null	null	null	null	null	13.39	7645.81	5055.19	5686.69	5932.12	6597.44	5923.12	6913.69	21358	10454.8	7993.34	7124.03	6904.02	5883.98	5873.68	7208.98	7693.69	5317.81	6723.54	9195.1	15861.4
636	36.51	2501.14	271.1	Unknown	0.2		null	null	null	null	null	5.96	4595.31	1318.94	2012.94	1096.69	1067.12	1366.12	1888.94	1946.88	2151	2991.88	2277.31	15609.8	2651.61	3551.75	2380.76	914.664	242.325	104.415	66.8404	32.708
637	36.521	2501.3	319.2	Unknown	0.96		null	null	null	null	null	28.85	84742.3	62160.4	34031.3	32365.5	33039.1	33118.8	38197	30705.9	31536.4	802963	65086.2	88007.9	34867	69444.9	70026.5	60025.5	32328.9	28508.6	23044.6	12805
638	36.603	2507.75	361.2	Unknown	0.44		null	null	null	null	null	11.27	1267.38	8201.25	162.783	105.192	131.857	264.298	529.388	956.595	1996.18	4830.54	7985.23	2066.98	21592.7	2459.1	3418.11	2506.31	2050.56	7125.69	7706.75	10273.9
639	36.792	2517.63	361.2	Unknown	0.6		null	null	null	null	null	31.38	1254.06	7010.69	6517.06	1848.19	1093.19	1085.5	709.25	970.125	662.812	606.875	714.312	15419.7	534.149	11440	5636.56	2505.83	960.789	348.019	188.31	140.937
642	37.181	2542.35	259.1	Unknown	0.76		null	null	null	null	null	6.38	3638.81	2756.31	32.9672	47.6171	57.5203	81.8712	153.067	269.153	457.954	802.383	1279.46	3402.9	2655.3	3221.74	4487.4	6770.56	2747.38	3002.69	3239.5	2797.44
643	37.242	2545.8	480.287	Unknown	0.6		null	null	null	null	null	8.03	2217.44	1763.75	218.564	241.953	350.317	473.096	550.418	610.837	779.611	786.678	897.388	2248.04	1025.27	1932.21	2260.07	2768.43	3289.6	1779	2065.44	1991.88
644	37.303	2549.47	204.1	Unknown	0.96		null	null	null	null	null	8.76	41414	31673.1	15516.9	19197.6	18574.8	20006.4	20214.2	19489.3	13125.5	14601.6	29447.2	78032.4	17371.2	46111.3	42686.4	38762.7	23062.3	16978.4	15121.5	12413.5
645	37.318	2551.52	249	Unknown	0.76		null	null	null	null	null	12.74	1298.69	185.5	1649.56	1597.19	1641.69	148.938	55	60.1875	978.562	89.5625	1182.56	435.604	1263.26	1333.09	242.406	84.4642	21.7106	17.1631	10.2628	5.19779
646	37.402	2555.92	204.1	Unknown	0.96		null	null	null	null	null	3.74	10440.2	4783.19	240.064	381.951	554.865	689.981	1177.35	1293.36	1140.7	2869.91	6446.39	1460.59	12647	7397.2	9038.21	15442.4	12165.3	4806.31	9676.62	8589.56
647	37.425	2557.32	186.05	Unknown	0.28		null	null	null	null	null	16.49	2484.69	2181.56	157.358	152.686	181.394	386.995	582.532	886.98	1330.34	171.656	4022.73	2454.36	4905.28	3570.88	2498.63	6304.17	1471	2225.25	2589.12	1908.06
651	37.814	2581.14	371.304	Unknown	1		null	null	null	null	null	97.97	18674.3	15606.9	20475.9	17039	24437.7	18413.9	26476.2	13898	14205.7	117877	37799	20676.3	23933.7	20669.7	15969.2	20120.4	15203.3	35595.2	18911.9	17891.8
652	37.857	2583.63	231.1	Unknown	0.28		null	null	null	null	null	3.98	2742.69	1152.81	1124.06	1306.31	1527.38	1237.56	1417.75	788.688	823	801.562	533.188	2139.81	1651.61	1596.98	1113.09	646.558	177.039	102.801	74.1209	44.3873
653	38.01	2593.46	259.1	Unknown	0.76		null	null	null	null	null	9.56	12172	8821	1390.06	1422.31	1153.12	1410.12	1436.62	829.125	723.062	3239.3	1586.44	13805.7	1185.75	10470.7	10422.4	11674.2	7939.31	11881.4	31246.8	9162
654	38.033	2594.09	331.1	Unknown	0.32		null	null	null	null	null	3.2	1965.81	295.5	22.9954	34.9365	69.3575	67.6307	108.253	12.9342	62.849	149.474	88.8985	1562.8	153.303	1162.55	1288.47	1876.56	115.375	122.75	364.375	248.312
658	38.195	2604.19	317.2	Unknown	0.32		null	null	null	null	null	5.82	1520.75	6223.25	2342.19	1982.25	2565.81	2389.94	1714.69	2782.88	2987.81	2761.88	7904.58	3405.36	3231.91	2485.06	2336.13	2218.41	3192.78	3831.04	3070.52	2444.78
659	38.201	2604.31	345.2	Unknown	0.28		null	null	null	null	null	6.03	3201.81	3359.62	607.562	651.812	544.125	508.625	2821.42	1476.16	602.849	601.579	534.599	4086.3	681.566	3764.72	3984.66	3751.45	2734.66	2221.89	1849.94	1353.98
660	38.212	2604.92	173.1	Unknown	0.64		null	null	null	null	null	9.19	292.188	9260.88	145.944	93.9887	88.887	87.9905	137.105	1761.35	3052.81	5091.99	6921.1	253.761	7750.88	200.816	179.253	406.498	6090	8424	10337.9	9050.38
662	38.263	2607.96	329.195	Unknown	0.88		null	null	null	null	null	6.98	1597.25	1583.94	2244.88	2098.62	2745.69	2761.75	2835.5	1257.94	1056.88	3872.33	1760.21	1305.04	1136.37	1321.73	1360.03	1407.12	905.09	910.176	739.711	566.679
663	38.307	2610.5	317.196	Unknown	0.96		null	null	null	null	null	7.37	2679.81	7421.56	2944.5	2523.25	2973.12	2974.25	2723.69	3750.69	3663.19	39382.2	8552.86	3537.66	4545.92	2923.07	2962.29	3174.67	8016.3	7522.38	8097.5	7123.38
664	38.347	2612.76	173.106	Unknown	0.68		null	null	null	null	null	3.44	2434.06	2574.62	527.608	519.832	936.641	1137.63	1289.99	1331.01	1208.33	1826.14	1984.05	2409.22	1886.86	2420.98	2344.97	3316.42	2138.75	2820.25	2783.88	2221.94
665	38.37	2615.05	355.1	Unknown	0.8		null	null	null	null	null	4.91	1162.31	3342	241.526	77.0132	121.122	417.458	795.83	200.974	223.073	248.41	643.232	3282.11	1116.32	13716.9	7594.31	2034.91	144.963	336.891	73.7832	32.3749
666	38.493	2620.53	173.1	Unknown	0.68		null	null	null	null	null	9.58	1083.69	18481.6	254.167	217.806	372.167	408.121	604.102	3402.92	5431.96	9117.39	12549.6	1522.04	15498.9	1501.58	1626.82	2618.27	13203.8	17143.2	19125.5	18119.5
667	38.573	2625.27	275.188	Unknown	0.56		null	null	null	null	null	6.1	2694.69	1359.56	1100.06	1117.94	1529.25	1381.06	1541.81	616.562	699.75	917.875	1509.34	3080.45	737.625	2243.71	2187.64	2290.63	881.018	824.278	1053.9	964.226
668	38.66	2630	236.1	Unknown	0.8		null	null	null	null	null	36.68	15511	8151.38	1113.31	939.625	1621.69	1308.94	1365.69	3422.12	21812.5	9396.04	7233.74	15314.2	5046.07	11360	11648.5	16930.4	22546.7	8226.19	10033	8533.5
669	38.708	2632.74	146.2	Unknown	0.04		null	null	null	null	null	11	12038.9	10533	413.227	499.852	828.738	980.779	1471.51	2269.21	3327.61	5299.07	7763.3	10785.4	12548.9	11460.2	11663	26608.9	13261.3	13170.2	11168.6	11525.4
670	38.709	2632.79	360.2	Unknown	0.88		null	null	null	null	null	50.85	14134.7	11575.1	9465.62	9495.5	10137.7	12810.7	15553.1	15396.4	13451	40116.1	15964.3	11265.5	12852.2	10765.6	8216.9	10876.9	13679.5	43139.8	14525.6	10908.8
671	38.723	2635.21	361.2	Unknown	0.12		null	null	null	null	null	34.18	4644811	4100738	525678	684012	873970	1137393	1518054	2081990	2615780	3484819	3826637	4061298	4332121	3929469	4235229	4803066	8127271	4045959	4070368	4214327
673	38.745	2634.85	216.2	Unknown	0.88		null	null	null	null	null	67.74	36727.3	42504.5	34080.5	32326	38366.5	34011	33902.1	31585.9	36746	35181.5	107617	44863.5	36304.1	36188.5	29888.5	23979.8	18479.5	12738.7	10277.1	6633.44
674	38.76	2635.81	270.2	Unknown	0.4		null	null	null	null	null	44.67	7971.62	9340.94	9381.69	9266.69	8206.56	8958.88	8290.69	8231.12	106823	16454.4	12344.5	11053	8533.55	8120.65	9054.39	9067.87	19581.1	8098.62	8645.94	9145.56
675	38.777	2636.68	436.233	Unknown	0.52		null	null	null	null	null	98.01	39242.5	43691.5	46738.6	47121.5	52238.4	50208.5	53650.5	52705	45317.2	52564	102911	50353.1	48237.4	44503.7	40293.6	30304.5	20407.6	10765.1	9377.59	5345.72
676	38.789	2637.09	330.2	Unknown	0.24		null	null	null	null	null	29.23	3949.62	4924.19	4623.75	4921.62	4657.5	4308.88	4805.12	5513.06	37245	7494.88	5799.7	5030.7	4387.79	4398.37	4248.02	3887.6	4143.14	2598.53	3396.71	2845.51
677	38.808	2638.55	362.2	Unknown	0.64		null	null	null	null	null	308.8	2279477	2363640	206491	540180	742376	471364	641390	879645	1119727	1624999	1977624	2213693	2391078	2479975	2593132	2989858	9080253	12694920	5061365	2421878
678	38.812	2638.87	438.3	Unknown	0.12		null	null	null	null	null	41.95	866299	1246176	11435.6	7698.69	21036.4	29782.9	27749.4	69923.6	117538	212808	422544	511231	1241700	1421418	3048599	776036	636025	1249561	1232775	1248385
679	38.835	2639.81	72.2	Unknown	0.04		null	null	null	null	null	73.12	81908	78749.5	83203	84925.1	82692.9	85306	87815.5	499191	150802	115345	90701.6	84022.2	87982.4	80072.7	78362.3	77865.7	78204.4	84305.7	87395.4	90238.4
681	38.947	2642.78	147.1	Unknown	0.92		null	null	null	null	null	139.36	1829315	1930458	217705	269104	365161	478060	175043	836686	1114217	1370674	1647281	470535	1843836	716632	568473	673985	3270854	11283230	1933969	1913260
682	38.979	2645.02	147.1	Unknown	0.56		null	null	null	null	null	65.62	1495729	1556511	423627	544298	768207	934231	1045833	1052540	1282785	1794863	1593130	1844075	1583707	1728058	1710024	2383465	22267570	1542207	1625654	1569606
683	38.982	2642.96	361.3	Unknown	0.44		null	null	null	null	null	162.89	5824545	5934217	7191770	7075290	6060991	6013809	6985633	7480975	12189200	7403745	6065947	6571835	5084323	8207768	7631919	5421163	3510678	2072352	1223992	654440
685	38.987	2646.12	74.1	Unknown	0.48		null	null	null	null	null	65.59	331187	281212	9652.91	14886.3	17268	28175.2	38932.8	43126.8	90473.1	145388	231380	341530	278536	340515	385418	1701114	342707	277077	361439	286620
686	39.002	2648.57	289.1	Unknown	0.16		null	null	null	null	null	4.54	5413.25	19269.1	20274	20852.4	20697.2	19873.5	21762.2	6120.62	29417.7	17977.2	19529.1	65710.4	50173.6	26327.8	19755.7	10698.4	5386.78	1289.9	1811.7	1113.63
687	39.017	2650.2	423.26	Unknown	0.8		null	null	null	null	null	18.6	13378.1	7991.88	8830.5	9350.62	10578.4	9277	10948.4	9788.56	10058.2	10008.1	31831.1	16220.7	11416.5	9838.26	9278.95	8060.4	4457.49	3250.32	2248.76	1682.92
688	39.019	2650.71	307.2	Unknown	0.36		null	null	null	null	null	12.41	20031.1	58353.8	210.251	73.6288	399.551	582.293	247.802	37.2558	57.6703	122.019	284.211	9599.34	105520	14486.9	12667.1	13606.1	2889.88	2514.75	3730.69	56587.2
689	39.019	2649.93	73.1	Unknown	0.28		null	null	null	null	null	61.9	2642282	4724282	52377.5	54974.2	98015	144342	144501	636.902	1364.98	1200805	2098906	1861396	6946.64	6466672	20845720	2814631	13982.1	4737701	3648521	4577211
690	39.101	2654.78	186.079	Unknown	0.92		null	null	null	null	null	9.1	6286.94	3246.81	4531.12	4325.94	4118.81	4654.62	6425.06	4426.62	5208.12	39461.2	9970.91	4867.86	5963.52	5974	4405.73	4913.95	1767.27	3158.49	5223.23	6734
693	39.586	2681.23	204.1	Unknown	0.04		null	null	null	null	null	4.32	3925.44	21368.8	4748.25	7037.5	7304.81	6678.38	7347.38	8889.81	8128.88	40644.2	14348	6474.92	9012.17	4803.29	5417.26	4030.91	6069.1	1938.29	1535.19	1017.43
694	39.673	2688.16	73.1	Unknown	0.28		null	null	null	null	null	4.57	37992.2	23575.6	47433.5	49925.8	45996.2	49710.2	56470.8	35059.6	790463	70086.4	47361.4	33749.2	33807.1	32049.6	33015.6	30310	15343.6	11590.8	9490.86	6489.6
696	39.7	2687.97	319.182	Unknown	0.92		null	null	null	null	null	4.38	6094.38	5759.06	8113.25	8441.12	7732.19	7206.88	9333.06	6402.62	6917.62	59871.9	11866.2	7097.24	6788.16	7026.09	6688.61	5649.55	2823	1953.09	1384.54	919.411
697	39.716	2688.84	262.1	Unknown	0.88		null	null	null	null	null	6.17	1935.06	2142.94	2455.12	2763.56	2493.31	2598.62	2761.56	2237.56	2141.94	7949.03	3903.2	2764.09	2357.11	2241.8	2327.46	2557.57	2086.56	2118.91	2804.6	3705.93

## Sheet: Identified
													WT-UP	WT-HP	IPA-UP	IPA-UP	IPA-UP	IPA-UP	IPA-UP	IPA-HP	IPA-HP	IPA-HP	IPA-HP	WT-UP	IPA-HP	WT-UP	WT-UP	WT-UP	WT-HP	WT-HP	WT-HP	WT-HP
													Sample	Sample	Sample	Sample	Sample	Sample	Sample	Sample	Sample	Sample	Sample	Sample	Sample	Sample	Sample	Sample	Sample	Sample	Sample	Sample
													1	2	3	4	5	6	7	8	9	10	11	12	13	18	19	20	21	22	23	24
													1	1	1	1	1	1	1	1	1	1	1	1	1	1	1	1	1	1	1	1
Alignment ID	Average Rt(min)	Average RI	Quant mass	Metabolite name	Fill %	Comment	Total score	RI similarity	Total spectrum similarity	Dot product	Reverse dot product	S/N average	1	10	11	12	13	14	15	16	17	18	19	2	20	3	4	5	6	7	8	9
446	27.782	1928.34	73.1	(+)-pantothenic acid; GC-EI-TOF; MS; 4 TMS; BP	0.92	ok	87.2	100	78.7	84.9	63	29.98	1827186	1123716	1006792	1040525	1092635	1040487	1105099	534849	2264144	1039724	811448	1797613	611602	1511200	1453165	1594912	1065644	1502358	3172015	1158295
307	22.576	1636.87	73.1	1,3-Diaminopropane; GC-EI-TOF; MS; 4 TMS; BP	0.96	?????	85.9	96.2	79	68.8	92.1	11.18	7468.81	13852.2	10888.4	10626.6	10771.5	10591.2	11732.7	13099.8	11915.1	35815.3	18735.9	13589.8	13175.9	12728.8	11410.3	12740	9579.39	11894.8	13730.6	14193.6
30	10.835	1080.01	147.1	enolpyruvate NIST	0.52	?????	83.1	99.2	72.4	67.6	76.7	4.47	83112.6	113113	13532.4	17634.6	25787.6	28995	48114.7	56402.1	78859.3	107762	72767.3	100304	148821	148744	198847	133386	137759	86707.6	62417.3	55708.8
203	18.767	1450.28	218.1	D-homoserine; EI-B; MS; 3 TMS; RT	0.8	???????	85.8	93.5	80.7	81.9	86.8	6.93	6237.5	2015.31	7491.88	7238.94	8905.5	7459.88	8378.06	2439.38	2233.19	2331.62	2214.25	6766.22	2268.74	7586.64	5529.27	2391.75	402.339	199.304	131.59	81.3033
343	23.772	1698.29	73.1	1,6-Anhydro-beta-D-glucose; GC-EI-TOF; MS; n TMS; RT	1	no	85.2	99.5	75.8	65.1	86	12	20487.8	20031.4	327909	339405	379708	2479385	954758	411515	333103	328958	318248	21470.1	273331	18219.5	97824.3	23786.8	69112.9	19263.4	18876.4	19095.2
284	21.824	1596.83	188.076	124590 asparagine minor?	0.96	no	88.6	99.3	81.4	74.1	84.3	12.58	2872	4825.62	5243	4994	8189.94	5907.56	6317.88	6443.19	5952.25	6469.31	27796.1	3683.3	6762.14	4085.61	3496.2	2630.85	1304.41	819.534	605.842	380.987
390	25.742	1807.89	257.105	3(S)-hydroxy-all-cis-8,11,14,17-eicosatetraenoyl-CoA	0.96	no	77.2	85.5	71.6	58.7	83.5	13.73	6891.94	5267.31	4941.38	5073.44	5076.62	5667.5	6031.25	4872.19	5194.12	26704.6	9524.35	6141.62	6565.59	4626.29	4389.23	5891.69	3492.38	4713.65	6849.65	13184.2
393	25.859	1815.52	204.1	3,4-Dihydroxybenzoate	0.96	no	77.4	85.4	72.1	51.6	96.1	7.51	65055.8	31312.5	54365	56120.5	60981	57865.1	61879	784434	104351	65186.3	62190.8	60964.9	45456.8	51186.5	50779.3	58933.5	46996.1	428607	34772	31738.5
382	25.34	1785.58	231.09	3,6-anhydro-d-hexose	0.44	no	79.7	84.2	76.6	68.8	80.7	13.9	13414.8	4123.19	4322.75	4237.62	4846.81	5412.62	161218	6204.82	3753.16	3623	2659.1	14121.2	2496.12	11938.5	10906.9	12780.5	6449.81	4190.06	4810.06	4441.62
154	16.684	1356.3	115.064	3-Aminopropionitrile fumarate	0.6	no	85.8	92.6	81.3	87.6	65.8	6.41	7217.06	7041.81	938.167	1210.5	1652.17	2043.31	2837.77	3667.61	4396.8	6087.05	6930.75	6765.58	7248.4	7203.92	6015.14	8452.68	17323.9	7119.44	7190.62	7145.19
285	21.856	1598.31	247.095	3-Hydroxy-3-methylglutaric acid; GC-EI-TOF; MS; n TMS; RT	0.96	no	82.2	97.9	71.6	60.6	83.4	4.41	3149.38	1279.75	150.514	216.788	323.865	364.82	560.636	535.133	823.08	1309.27	1713.04	2406.36	2121.02	2474.77	2707.52	5155.73	1180.25	1281.44	1332.69	1346.69
62	12.322	1164.46	281.096	44178 mz116 with formonetin contamination ions	1	no	74.8	69.2	78.4	87.6	65.5	203.12	69176.1	66542.2	29416.4	33833.8	38268.5	43712	55141.9	48993.8	54602.7	68697.1	64451.3	73758.9	63370.1	71998.8	73300.5	81685.4	70201.4	102985	211412	67632.8
299	22.357	1625.2	229.1	4-Hydroxybenzoic acid; EI-B; MS; 2 TMS; RT	0.92	no	87.1	93.7	82.8	73.6	95.6	18.76	12169.6	10432.9	10122.3	10924.2	11749.6	12352.8	13521.4	9808.88	41986.2	23472.7	13837.3	13367.2	12853.3	10701.8	11966.5	12275.6	6508.85	7909.79	7660.93	7086.18
54	12.174	1156.46	152.037	4-Hydroxypyridine	0.44	no	83	99.9	71.8	60.9	88	75.85	12999	9840.69	345.573	537.663	913.889	1184.72	1713.86	2088.6	3370.03	6127.96	9437.45	11387.5	12923.9	10131.5	9324.6	33448.9	8646.19	10161.8	11346.1	10954.9
303	22.436	1629.32	174.1	5-Aminopentanoic acid; EI-B; MS; 3 TMS; RT	0.96	no	79.4	92.6	70.7	52.9	88	4.89	12554.9	12877.3	3946.51	4900.62	6498.55	7045.52	8649.53	9365.57	9975.31	12166.9	13220.5	12229	12234.5	11335.6	10924.1	14247.5	18463.2	2472800	13054.6	12719.5
640	36.944	2527.08	73.1	alpha-Lactose	0.92	no	88.8	100	81.3	72.9	85	53.62	379519	224245	264797	285606	310271	283611	330352	252557	260455	1497972	451306	412009	278067	305120	318043	289453	158769	155526	156076	130224
684	38.985	2648.72	73.1	alpha-Lactose	0.24	no	76.7	80.3	74.3	84.7	62.1	109.99	2956586	1359409	322905	521913	662562	860612	1197666	2576724	3393716	4048924	3129715	3913825	6635120	2463688	2848256	8558538	4514160	2468632	2573831	2884624
692	39.382	2670.12	259.1	alpha-Lactose; GC-EI-TOF; MS; 8 TMS; 1 MEOX; BP	0.96	no	82.3	100	70.5	57.7	77.3	92.48	147866	117873	72397.4	73009.2	73440	69254.2	80281.1	74056.9	699619	159795	115744	150410	84955.4	124189	125441	135502	112888	160472	380961	123992
281	21.774	1594.42	44.1	asparagine minor	0.96	no	86.1	100	76.9	62.9	88.3	45.28	63847.2	25199.9	2107.74	2438.25	4867.25	6389.45	9783.17	13309.7	20905	39504.3	54312	47172.1	67392.1	42991.2	32672.2	137288	17764.4	26828.8	30175.8	24887.4
385	25.497	1793.14	317.2	Azelaic acid	0.6	no	86	99.6	77	67.5	85.4	8.24	5878.44	5996.38	426.132	544.511	762.469	1022.93	1490.32	2327.74	3349.52	4875.16	6493.97	4473.24	10187.9	4612.96	5346.47	7760.91	67769.9	5601.69	6003.06	5539
429	27.033	1886.57	73.1	beta-D-(+)-Glucose; GC-EI-TOF; MS; 5 TMS; 1 MEOX; BP	0.92	no	92.2	99.7	87.2	84.5	84.9	50.32	457557	388589	155962	114834	130475	125003	138004	340312	967030	591727	488629	510862	382680	421832	406797	477535	463678	1090576	438761	408815
537	31.784	2183.26	204.1	beta-mannosylglycerate	0.56	no	82.4	89.2	78	75.3	78.4	7.48	13182.1	124032	746.487	579.487	1207.29	1920.57	1775.82	2757.78	7342.19	15962.8	28915.1	9066.95	113675	150904	60142	51142.8	56385.6	111628	155483	122538
10	9.923	1030.15	117.1	butane-2,3-diol NIST	0.16	no	84.7	99.7	74.7	61.8	87.7	6.62	24505.6	33860.7	0.397654	3.91137	122.231	16.271	229.391	3.99833	90.6556	1311.56	3215.92	9123.25	93341.6	16886.6	5562.38	20422.7	1348.69	23149	22047.9	25401.2
150	16.461	1346.89	259.092	citraconic acid	0.68	no	82.4	98.3	71.8	59.8	82	6.52	1079.44	1547.69	1967.5	2127.69	2535.75	2460.12	2867	2848.44	2680.75	3097.56	7359.68	1480.1	3668.96	1236.88	1252.06	1319.44	1221.35	1595.27	2961.2	1464.5
362	24.505	1740.61	184.1	citrulline minor	0.96	no	83.2	99.3	72.5	57.2	86.6	28.85	4990.5	8892.12	186.154	291.265	581.057	711.762	1024.57	1286.76	2578.47	4283.53	7245.78	5414.81	9072.23	3999.27	3465.78	37316.5	5711.06	7809.62	9835.75	8839.88
386	25.498	1793.75	317.167	Cluster #277	0.88	no	84.5	94.2	78.1	79.6	72	8.86	5878.44	6051.56	1866.56	2148.45	2645.89	3039.61	3612.11	4701.79	5355.81	6686.55	7380.44	4700.66	10357.9	4597.25	5168.89	6611.82	12568.2	5601.69	6003.06	5659.81
590	34.451	2369.68	73.1	Cluster #306	0.96	no	91.8	99	87	82.8	87.5	7.72	579142	278659	317229	330987	378242	350334	383197	224567	227400	796442	376137	543711	253355	401699	405937	424308	239683	310754	494347	1576543
480	29.064	2006.08	318.141	conduritol-beta-expoxide	1	no	85.8	99.5	76.6	69.7	86.6	7.7	6171.44	4213.12	3248	3366.06	3832.12	3527	3774.12	18786.8	6229.19	5414.24	4525.42	5832.15	3732.56	4865.05	5296.62	5909.25	5439.89	15231.2	4752.81	4566.75
311	22.733	1644.96	73.1	D-(-)-Arabinose; GC-EI-TOF; MS; 4 TMS; 1 MEOX; BP	0.84	no	84.5	100	74.1	62.9	79.3	5.11	69513.6	50152.8	13697.6	75117.8	17464.2	78774	86494.8	61172.2	61543	167554	20408.5	67167.4	70844.1	52035.3	49873.7	55991	53538.4	103590	53752.6	51482.1
408	26.462	1850.84	307.179	D-(-)-Fructose; GC-EI-TOF; MS; 5 TMS; 1 MEOX; BP	0.92	no	84.4	98.7	74.9	69.5	81.1	3.93	8772.94	3792.25	2993.56	3197.31	3448.94	3637.75	3717.44	1842.12	1663.44	5878.01	2696.86	9558.27	1685.56	7409.3	7237.91	7158.62	2858.13	2577.72	2751.11	2150.31
440	27.588	1917.04	73.1	D-(+)-Galactosamine; GC-EI-TOF; MS; 5 TMS; BP	1	no	88.1	99.6	80.5	76.9	76.1	22.81	209354	238262	118654	121214	110519	117987	131183	171575	164187	181265	321807	175823	168211	151247	165188	120455	114043	73258.1	51671.1	32148.9
406	26.369	1845	379.175	D-(+)-Galactose	0.2	no	81.8	99.2	70.2	58.2	79	3.75	1523.31	609.75	826.75	936.812	1158.06	984.25	1298.69	638.375	655.938	4473.45	1154.13	1443.55	687.533	1229.98	996.239	944.654	439.213	313.839	287.61	219.97
421	26.892	1874.78	204.1	D-(+)-Galactose; GC-EI-TOF; MS; 5 TMS; 1 MEOX; BP	0.8	no	90.1	100	83.5	86.2	71.2	52.4	285686	203247	124108	128520	148414	145273	149584	407947	1977412	789308	593716	300208	442770	232464	221610	250659	256162	952646	218577	209935
424	26.937	1880.75	73.1	D-(+)-Glucose; GC-EI-TOF; MS; 5 TMS; 1 MEOX; BP	0.76	no	94.6	99.9	91	84.9	95.6	34.13	530340	3744178	2476388	198197	2928126	209501	2978998	32523830	5320915	3921963	3234846	528043	2620375	4615411	436170	498334	4110718	6310776	22341130	3939916
404	26.247	1838.39	73.1	D-(+)-Glucose; GC-EI-TOF; MS; 5 TMS; BP	0.36	no	84	99.9	73.4	57.8	86	4.79	12261.2	11591.4	216.406	405.808	478.727	628.31	1101.11	998.78	1828.65	3573.06	5087.77	17838	8174.35	12364.6	14510	36794.7	12552.9	11858.4	12723.3	12548.6
650	37.777	2578.21	361.186	D-(+)-Trehalose	0.68	no	75.6	80.2	72.5	61.4	81	15.65	3410.19	2247.81	5667.31	3689.81	3585.5	3557.56	4914.5	6009	4950.06	5713.94	4476.56	4783.76	4678.6	2639.38	2308.99	1362.45	662.484	387.139	265.071	175.52
566	33.277	2288.77	73.1	D-Fructose 6-phosphate; GC-EI-TOF; MS; 6 TMS; 1 MEOX; BP	0.92	no	86.8	99	78.6	68.8	87.3	12.16	10689.7	9180.94	1602.96	2076.17	2618.67	3747.16	5866.49	12497.4	17142.5	27594.2	29815.3	10009.7	31562.7	7907.61	10287.6	13023.4	21375.3	8851.06	9775.69	9089.19
431	27.053	1886.09	204.1	D-Glucose	0.16	no	93.2	96.6	90.9	88.1	94.1	24.14	34828.8	254853	16939.9	16173.9	14679.6	17853.5	74686.3	56231.1	36448.2	31884.8	32040.9	33555.4	24949.7	31094.3	31789.5	32667.1	26374	26164	23663	21868.6
468	28.529	1973.72	204.1	D-Glucose	1	no	90.2	89	91	83.2	98.3	12.5	33964.9	431790	28737.1	22744.3	23672.4	29226.5	25925.2	21705.3	25029.4	36559.5	38783.5	46246.2	37214.9	14048.1	20302.5	10352.5	27957.5	10664.8	4262.5	5640.75
330	23.287	1676.56	73.1	D-Xylulose; GC-EI-TOF; MS; 4 TMS; 1 MEOX; BP	0.96	no	82.2	86	79.7	65.6	90.8	5.53	50290.2	71405.5	65241.2	68144	81894.9	75157.8	830422	127528	80261	79287.5	69739.3	54159.9	59846.4	45522.3	42383.3	56477.8	147666	70610.1	78445.8	76143.1
235	19.903	1504.23	217	Erythritol	0.24	no	81	93.7	72.5	98.4	31.8	9.33	668011	48430.8	15733.2	18147.6	24166.1	25587.2	244451	139545	19146.4	23667.8	184185	85802.4	23325.7	72128	76970.1	98759.9	104797	48092.5	52056.2	51530.7
102	14.82	1275.11	73.1	Ethanolamine	0.44	no	79.5	93.7	70.1	80.3	49.5	20.68	1542702	1085250	33.7944	23.977	57.1334	39.7143	38.378	142.193	129.658	41566.1	2.39771	744372	323.637	1372579	1320280	1013.98	185069	86934.3	48571.7	29131.9
448	27.785	1930.77	319.2	Galactose_1	0.48	no	90	99.3	83.7	76.8	88	16.08	1591118	973050	891584	918963	993000	929351	1002715	475390	472997	1301753	770714	1649133	540188	1368246	1304990	1413961	850353	1058280	1552433	3099817
473	28.752	1988.21	292.1	gluconic acid	0.68	no	91.6	97.5	87.6	81.8	90	9.54	55625.6	46164.6	68185.2	72607.3	73916.5	71519.5	74767	61267.7	158212	103432	87139	53357.7	68293.8	45921.2	49487.2	53428.4	48579.6	77874.4	489127	46810.6
455	28.097	1946.6	73.1	Glucosamine_1	0.4	no	82.1	100	70.1	48.9	88.5	7.64	57592.5	5213.69	784.266	982.768	1565.46	2219.73	3367.51	2884.85	7674.09	14052.6	25214.9	11055	45743.8	20269.9	18735.3	9219.94	5003.5	20420.4	6370	37322.6
458	28.148	1951.06	217.1	glucose 4xtms	0.96	no	91.2	99.4	85.7	80.5	88.1	9.5	50321.4	31400.6	14927.8	14036.6	14224.1	15261.6	16229.2	22406.2	65154.2	42623.6	29948.8	48988.4	25245.7	42619	42363.6	41144.5	28788.9	30451.6	31976.5	26059.2
580	33.869	2328.55	387.2	Glucose 6-phosphate	0.8	no	94.1	100	90.3	86.3	91.9	85.89	352.625	7249.56	222.376	298.97	378.514	504.296	846.018	18222.6	24538.9	40129.9	49751.7	401.625	51994	348.621	383.714	512.815	23382.4	7275.44	8109.44	7037.31
374	25.057	1770.22	217.1	glucose-1-phosphate	0.96	no	74.7	77.6	72.8	57	84	42.13	197045	206187	165024	199864	257006	214164	208814	134426	714531	240565	185804	260336	128475	189064	184427	227229	249304	563025	223417	191744
573	33.474	2300.63	159.081	glucose-6-phosphate major	0.92	no	90.1	99.8	83.7	76.8	86.7	10.15	12043.2	7072.38	8348.69	8817.5	9450.69	9356.19	10417	7675.88	86433.5	19556.2	13120.1	12226.1	9661.76	9006.67	9395.31	10805.1	9015.56	38343.8	7366.75	7409.81
97	14.643	1270.32	73.1	Glycerol	0.92	no	83.4	97.6	73.9	70.5	67.4	123.52	77479	105772	128486	123366	118088	119885	131304	135547	548948	241727	179519	88383.1	140090	81584.1	83195.8	70505.4	81777	69187.5	59438.4	45590.8
100	14.8	1276.48	73.1	Glycerol; GC-EI-TOF; MS; 3 TMS; BP	0.08	no	84.3	92.7	78.7	72.4	80.2	31.25	1570431	1074676	225267	139621	1564.88	68844.4	27945.1	212301	158989	35567.6	88808.4	1770224	73137.4	28675080	3788609	3227.39	154617	78358.7	45405.6	27721
118	15.557	1308.13	115.1	Glycine	0.24	no	83	98.9	72.4	78.9	70.4	8.24	16238.4	5625.38	15001.2	14906.1	12932.4	17367.1	16751.2	16413.7	112034	33478.6	22466	8044.53	17559	12580.3	12523.4	4358.17	19399.5	14436.3	3739.69	3806.88
38	11.298	1107.42	102.078	glycine TMS1x	0.72	no	83.6	98.4	73.7	64.7	87.8	9.75	2722.81	4083.69	15115.4	13412.9	3959.94	11017.8	10097.4	16171.6	13641.3	11564.1	58745.9	4495.59	10939.3	7058.59	6520.59	2381.47	1171.73	376.493	183.516	123.074
39	11.42	1114.4	102.071	Glycine; EI-B; MS; 2 TMS; RT	0.44	no	86.8	95.4	81	69.4	92.3	5.02	3853.56	3656.81	1.22513	1.20627	142.76	9.17653	270.478	5.73025	12.9359	104.133	1425.54	1507.32	86.8498	35530.6	228.938	3342.69	100.562	3212.69	3477.44	3510.44
121	15.58	1309.81	248.1	Glycine; GC-EI-TOF; MS; 3 TMS; BP	0.44	no	94.1	97.4	91.8	87.7	93.9	111.59	53622.5	59500	122146	115277	102093	115032	126456	137046	129994	396988	176850	57135.1	137250	49888.3	53594.8	57654	41092.3	31717.5	24389.2	17811
28	10.796	1079.17	73.1	Glycolic acid	0.84	no	85.5	92.7	80.7	78.3	79.6	16.6	187505	109457	97111.1	101785	109120	185610	155448	185174	186369	142812	117645	133974	167964	118030	147587	153193	2473169	116184	976.875	100703
409	26.468	1851.05	248.1	Gly-Gly; GC-EI-TOF; MS; 4 TMS; BP	0.12	no	82.4	97.6	72.2	65.6	80.4	9.48	1923.06	2119.38	1807.31	1731.88	2064.25	1934.19	1961.12	1724.12	2092.69	7123.63	2805.91	2218.34	2453.25	1867.06	1542.58	1839.68	2104.35	4588.57	2106.62	2120.5
394	25.898	1817.13	245.1	isocitric acid minor	0.96	no	82.8	96.8	73.5	79.5	54.7	6.79	16284.2	6863.19	1639.48	2120.59	3792.8	4246.93	5346.92	3782.41	1702.78	2641.1	2540.17	13009.8	2586.82	13496.7	9816.77	18458.2	5137.38	6427.31	7583.25	6506.62
509	30.368	2090.8	361.2	Isopropyl-beta-D-thiogalactopyranoside	0.36	no	83	96.1	74.3	68.3	76	63.7	237.438	1788.56	197.938	648.688	1733.75	495.25	379.375	1180.81	2773.19	621.188	970.75	84002.3	658.48	8414.07	5286.52	7919.63	4260.13	644.458	103.289	19.7097
262	20.832	1548.38	73.1	isothreonic acid 1	0.92	no	75.1	79.3	72.2	64.4	72.2	5.96	73501.7	37088.3	160335	164844	215330	687096	384311	136798	115100	113906	112547	64168.5	98253.2	55227.5	56931.6	64778	50639.2	124975	40628.3	41113.5
117	15.427	1303.55	270.086	L-(-)-Proline; EI-B; MS; 2 TMS; RT	1	no	86.7	99.5	78.1	69.1	80.7	14.64	1432.81	3584.88	316.353	402.077	499.856	808.851	1209.18	1627.12	2181.09	3503	4522.36	1715.9	5091.18	1642.78	2369.78	2934.86	3999.06	12257.2	3105.31	3376
27	10.792	1077.41	116.1	L-Alanine	0.08	no	82	94	74	86.1	71.5	150.28	388198	337702	762006	727421	614488	708339	786022	458440	450984	1423115	625558	410188	461011	347698	331976	344711	250919	211661	136293	124744
159	16.823	1360.84	73.1	L-Alanine; EI-B; MS; 3 TMS; RT	1	no	78.4	90.5	70.4	54.3	90.8	6.14	45056.5	64176.6	39671.1	36481	31671	29745.7	33410.4	81442.1	47619.6	68622.3	86592.5	32348.7	49004.5	54860.2	42789.6	26074.4	16633.7	6630.65	4100.76	2391.84
233	19.838	1501.42	115.094	L-Asparagine	0.96	no	92.6	100	87.6	83.1	90.8	18.98	11602.1	8763.12	28871.6	24913.8	21614.9	19169.2	23592.2	39646.4	32507.2	26892.1	19867.2	14892.1	22726.9	56377.3	20732	4020.4	1464.12	484.113	232.138	132.13
278	21.569	1584.58	261.133	L-Asparagine	0.96	no	88	99.3	80.5	80.8	85.7	6.04	3109.5	1797.75	1968.44	2276.25	2574.5	2125.88	2427.81	1825.75	1598.5	2189.31	1643.62	3855.52	1919.65	3563.57	2341.75	1056.12	285.872	190.657	125.101	73.4339
416	26.656	1862.15	188.1	L-Asparagine	0.96	no	87.3	100	78.8	70.2	84.8	30.06	3763	12307.8	11370.8	13814.8	17812.9	15149.8	17270.3	14236.6	37338	27989.9	24819.3	5454.83	17988.1	6282.38	6862.73	9077.27	9684.72	43151.2	10394.3	11422.8
323	23.139	1668.97	73.1	L-Asparagine; GC-EI-TOF; MS; 3 TMS; BP	0.44	no	82.1	93.2	74.6	77.6	68.4	4.62	201640	69369.9	133555	107145	95912.8	114333	109882	121313	94688.8	116039	256624	180160	96282.4	194161	183361	74867.4	24483.5	10672.9	6455.14	3403.04
191	18.24	1424.33	228.1	L-Aspartic acid	1	no	88	99.7	80.2	61.5	98.2	173.91	88503	92009	8070.06	10672.4	16068.5	20316.3	30382.3	39603.6	55006.8	82728.7	102574	84626.8	115505	85820.5	83224.8	120383	280107	87973.9	93104.1	93274.5
250	20.495	1532.93	84.035	L-Glutamic acid	0.96	no	90.1	98.8	84.2	76.2	88.5	171.09	163086	89809.6	746.168	1025.16	2154.26	2396.89	3944.63	5444.12	10242.2	20884.2	35325.6	144347	45955.4	104800	77077	4555870	60560.1	112158	114112	100665
110	15.223	1295.93	158.1	L-Isoleucine	0.64	no	87.2	96.1	81.3	91.5	79.7	3.29	33249	42580	7295.12	7411.44	24637.7	6876.88	6591.69	6414.88	6054	5661.94	9523.1	10194.6	4801.98	46345.5	13716.3	5959.36	2280.03	5663.94	3134.87	1903.3
109	15.211	1294.39	231.095	L-Isoleucine; GC-EI-TOF; MS; 2 TMS; BP	0.92	no	84.8	96.7	76.8	69.6	86.7	9.84	1465	2825.06	5953.12	4461.06	4769.62	5156.5	6481.44	10208.2	9269	33554.2	14741.8	4224.08	11868.5	1700.81	1823.89	2196.61	2281.16	3260.67	6654.3	2636.88
407	26.405	1847.44	174.1	L-Lysine	1	no	89.7	99.9	82.9	70.3	93.1	46.55	59077	98306.8	6116.06	8231.83	16018.9	17686	26916.5	41604.3	55092.3	88634.7	112053	62677.9	100393	43656.1	34503.9	102687	62120.5	80963.3	106802	102552
187	17.938	1410.01	104.026	L-Methionine	0.96	no	84	97.9	74.7	60	92.9	10.65	4317.38	8453.88	341.812	479.316	714.735	1042.61	1536.25	2573.79	3523.51	6495.84	8657.95	4275.98	10611.1	3354.57	3323.75	12688.3	7249	9199	9383.69	9781.19
391	25.777	1810.05	117.085	L-Ornithine; GC-EI-TOF; MS; 2 TMS; BP	0.96	no	84.5	99.9	74.3	56.4	88.2	44.62	58982.5	35467.4	26467.3	27848.7	31786.6	29980.3	31843.6	24060.1	64568	38076	34609.2	53178.7	24148.5	46279.2	43696.9	52804.1	45255.9	118585	39079.6	37153.2
259	20.744	1544.84	120.094	L-Phenylalanine	0.96	no	92.2	93.2	91.5	87.8	96.2	164.21	29166.9	33808.5	961.685	1400.27	2328.97	3088.46	4703.63	7334.87	11874.9	23477.8	35851.8	28694.4	50935.4	20350.2	21930	321876	27418.8	39691.2	39676	37768.2
99	14.732	1274.3	84.1	L-Pipecolic acid	0.96	no	84	99.8	73.5	64.6	73.7	73.93	59295.7	29041.7	11977.4	15170.8	19201.1	23810.6	33029.3	20654.6	22029.4	29843.2	29959.1	56189.8	27029.9	35185.7	39002.3	94213.6	34043.3	36846.8	35109.6	32656.6
65	12.608	1180.3	70.1	L-Proline	1	no	89	99.3	82	72.5	87.4	894.35	1421594	401168	48147.3	63146.7	87888.2	128982	205752	99901.1	121099	240652	287064	1384237	320006	867733	867703	5226683	457678	511904	493338	442722
158	16.82	1361.82	187.089	L-Serine	1	no	79.4	91	71.6	66.2	69.5	14.64	8873.81	7136.94	8232.81	8004.38	7929	6244.5	7186.25	8488.94	7966.38	7730.81	13817	6787.76	6345.97	10586.7	7663.16	3874.65	1850.81	954.266	571.159	334.494
695	39.68	2686.77	217.1	Maltose; GC-EI-TOF; MS; 8 TMS; BP	0.96	no	82.8	99.6	71.6	56.3	82.4	2.65	13778.5	8573.62	18906.2	19918.4	18311.9	19938.8	23659.7	14490.7	62530.2	26284.3	19908.4	13248.8	14408.8	12109.5	13066.8	12955.2	8614.61	7377.6	8918.46	7915.08
184	17.762	1401.61	160.088	Mesaconic acid; GC-EI-TOF; MS; 2 TMS; BP	1	no	79.3	92.6	70.4	49.7	90.6	9.14	929.062	4058.69	5806.75	8143.25	12876.1	10718.8	11233.2	5502.56	6621.94	7076.19	26237	2164.34	9912.87	1468.49	1536.11	2740.42	1780.81	2980.56	4371.12	4059.12
253	20.559	1536	217.1	meso-Erythritol; EI-B; MS; 4 TMS; RT	0.96	no	80.9	93.6	72.5	58.4	83.6	7.17	2345.62	21018.4	561.037	790.224	1306.43	1675.55	2353.58	5679.36	9513.1	16207.6	25898	3024.11	31055.3	3036.11	3657.23	14353.9	11371.6	13654.3	16482.1	18183.9
181	17.673	1398.05	209	Methyl salicylate	1	no	79.9	93.7	70.6	65.1	85.7	5.66	123.5	192.75	2.2206	2.51999	4.18656	8.49308	11.9576	18.9222	31.0333	84.224	132.745	124.408	334.692	116.663	74.6878	48	221.75	88.125	193.5	220.5
353	24.187	1723.47	197.1	methyltetrahydrophenanthrenone3 NIST	0.28	no	71	71	70.9	63.7	80.5	21.71	6331	1225.31	33.1392	56.0958	109.724	142.788	202.175	231.803	466.48	675.836	934.572	2678.73	1162.15	4894.25	1011.28	2384.21	4741.62	708.438	1242.5	1143.88
496	29.737	2050.12	73.1	N-Acetyl-D-glucosamine; GC-EI-TOF; MS; 4 TMS; BP	0.56	no	82.5	98.1	72.1	69.6	64.5	85.4	6108.75	28073.8	18424	5606	4280.88	5138.69	5810.5	5240.19	28658.4	20736.2	40050.2	10848.9	32745.8	5880.3	6100.84	3801.87	1810.05	2264.76	1114.53	451.012
497	29.769	2052.5	73.1	N-Acetyl-D-glucosamine; GC-EI-TOF; MS; n TMS; RT	0.72	no	82.4	98.4	71.8	67.2	69	10.87	1657.56	19901.8	555.687	34.02	32.6709	65.7625	94.1127	137.317	6078.69	12192.5	6628.95	1121.82	18799.3	1367	3072.56	3648.06	5512.69	12334.6	12737.2	77426.4
514	30.596	2105.31	174.1	n-acetyl-d-hexosamine 1	0.84	no	78.8	90.4	71.1	57.3	78.6	4.57	6576.56	6983.44	315.455	395.044	488.326	638.633	939.216	1803.86	2802.8	4607.23	6077.44	5468.41	6422.09	5164.18	5218.84	729.794	5303.38	7483.25	8746.75	7953.88
25	10.775	1076.76	116.1	N-Methylethanolamine	0.6	no	87.2	99.8	78.8	71.4	86.2	108.71	312099	277984	716338	667585	524715	626575	789643	424258	408454	2584881	731118	447756	492094	346431	317277	277882	275523	202442	210193	175700
15	10.178	1046.31	116.1	N-Methylethanolamine; GC-EI-TOF; MS; n TMS; RT	0.56	no	70.3	66.5	72.8	61.3	87.8	6.81	10315	10668.9	13291.8	13156.1	9296.38	11771.2	13131.9	13627.8	13158.4	1383362	15757.2	12230.4	11519.2	14825.3	13414.3	7480.81	4534.37	2165.67	1438.89	809.561
177	17.551	1392.5	174.1	O-Acetylserine	1	no	86.8	95.5	80.9	86	63.8	686.18	1166671	1142789	67946.4	86498.9	136145	161936	262365	315195	470819	739942	1015719	1094287	1159173	1042546	981337	1864938	967522	1141024	1197777	1164055
494	29.647	2042.77	73.1	Palmitic acid; GC-EI-TOF; MS; 1 TMS; BP	0.72	no	89.3	99.4	82.6	79.8	84.9	10.87	136871	109612	117661	142357	129502	138277	152832	118240	102642	120581	117594	220198	162254	101857	82245.4	71073.9	45340.6	32215.9	24303.5	16307.2
454	28.07	1946.2	299.219	Pentadecanoic acid(15:0)	0.96	no	82	99.7	70.2	57	87.6	8.39	4221.38	1993	2163.44	1977.31	1859.69	2372	2272.5	1627.62	1427.06	1946.25	32035.2	4741.68	2411.53	2103.17	1578.36	2073.41	1388.07	1648.73	2914.51	11945.3
105	14.863	1277.86	73.1	phosphate	0.8	no	82	93.8	74	77.3	62.5	103.35	1571175	1074164	3237390	3266897	589588	7291095	5533077	4437502	3775760	3834593	3592470	1402741	3443580	1314280	1259008	1413372	1188687	1987040	13250380	1107739
291	22.081	1610.24	267.1	p-Hydroxybenzoic acid	1	no	82.5	86.5	79.8	86.8	65.9	47.56	19974.8	14534.8	386.442	505.23	928.343	1031.12	1475.5	1913.85	2846.04	5501.53	8419.42	15956.8	13373.6	15000.2	14963.1	102335	12794.6	14495.1	15284.8	14333.1
420	26.801	1871.02	345.195	quinic acid	0.88	no	72.3	71.4	72.9	81.4	80	12.4	4922.75	3910.19	3221.88	3991.5	3986.19	3889.44	4436.38	3397	3305.69	69337.1	7199.05	5720.06	4033.83	4028.87	3920.5	4107.77	2993.17	3368.43	3806.8	4212.61
349	24.055	1716.48	259.1	Ribitol	0.96	no	91.5	99.1	86.5	79.1	92.1	7.72	11299.1	8409.12	8874.94	9322.81	9871.38	77.75	111.812	8406.19	8294.75	57161	16972.2	11512.3	10052.1	8487.93	7590.95	106.251	8633.14	315.38	9216.62	8948
538	31.861	2187.68	200.117	Spermidine	0.32	no	88.4	97.3	82.4	81.3	85.8	6.8	4100.69	1024.81	1071.28	1312.16	644.623	1102.81	1057.11	653.802	902.356	729.399	1382.45	3542.92	1076.57	3207.51	3460.59	3965.42	2513.51	6611.16	1436.94	846.375
635	36.442	2496.58	204.1	Sphinganine	0.96	no	81.5	96.6	71.3	58.8	82.2	18.26	174716	101528	59961.7	58969.8	62479.5	59815.4	65559.8	52057.1	56451.2	415927	103732	163462	61426	129808	143641	124998	64233.4	52454	49056.3	35935.3
557	32.633	2241.78	117	Stearic acid	0.64	no	93.1	98.3	89.7	83.1	95.5	8.44	42835.5	44574.5	9960.85	14257.3	16394.5	23600.8	33953.4	32315	41285.1	61838.5	64004.5	38167.2	67364.4	34082.6	33216.9	51414.4	371582	42658.8	43382.1	41950
115	15.365	1302.22	73.1	Succinic acid; GC-EI-TOF; MS; 2 TMS; BP	0.88	no	87.5	99.8	79.3	74	80.1	6.47	377393	215884	420637	375113	287306	309146	337416	224873	194797	213993	565496	343330	168213	437192	417117	180682	61357.3	29896.3	16992.2	10161.4
655	38.138	2601.81	73.1	Sucrose	0.12	no	79.5	90.8	72	85	62.2	5.95	22618.8	17910	13383.3	11507.2	11293	11276	13266	10285.1	10581	28289.8	12731.2	28784.6	11148.4	23008.3	26718.2	20113.5	11769	7556.03	6531.45	4219.98
672	38.744	2637.22	147.1	sucrose	0.4	no	90.7	94.5	88.1	85.5	88.3	40.34	382452	169549	5853.7	7.64499	10951	16073.7	2045.72	41814.4	70868.6	139686	32659.3	21057	3337939	189030	170070	156861	2148493	125704	145152	2067825
629	36.2	2481.77	157.02	Sucrose; GC-EI-TOF; MS; 8 TMS; BP	0.48	no	81.3	93.6	73.1	59.9	82.4	4.38	7858.5	1999.44	2037.88	1752.69	1802.94	2127.06	2110.38	924.188	995.562	5440.98	1681.42	7103.18	1173.2	4651.01	4128.81	3853.39	2379.74	2873.49	3804.95	9154.7
656	38.144	2601.82	217.1	Sucrose; GC-EI-TOF; MS; n TMS; RT	0.24	no	83.7	98.9	73.5	72.8	71	13.17	27045.5	19140.6	910.551	1061.29	1248.13	1851.84	2920.51	3235.24	4743.77	6722.24	9988.75	26491.8	12602.1	26792	39797.3	38392	29872.9	28921	23826.9	19328.9
164	16.936	1366.72	255.1	thymine	0.96	no	70.7	67	73.2	93.3	55.8	33.02	6231.38	6317.12	1810.5	2489.99	3343.59	4919.6	7424.3	10525.2	12318.2	18067.7	17789	6927.07	21036.3	5614.29	7779.65	10603.6	9702.37	14459.8	66162.4	5931.69
453	28.049	1944.88	218.1	Tyrosine	0.64	no	83.6	92.5	77.7	86.2	61.1	3.68	695.625	121.125	185.375	75.75	283.625	212.188	322.312	228.25	226.5	184.562	927.25	43.0815	222.275	383.812	176.312	9.14372	1.69092	0.727885	21.419	13.3033
270	21.248	1569.08	179.071	Tyrosol	1	no	82.8	98	72.6	58.8	90.4	12.3	970.312	641.125	154.121	222.476	363.702	444.337	666.454	753.013	1129.52	2113.99	3237.49	829.61	4303.87	800.858	804.843	2604.2	601	586.75	654.562	648.125
144	16.333	1342.31	281	Uracil	1	no	82.6	99.4	71.4	52.1	94.6	6.54	936.75	883.938	1126.69	1022.44	1263.44	1315.44	1252.94	1113.62	61519.1	2423.81	1546.94	972.331	1527.97	947.384	1038.9	875.509	519.791	289.387	182.014	124.406
143	16.317	1340.76	43.1	Uracil; GC-EI-TOF; MS; 2 TMS; BP	1	no	82.6	95.1	74.2	58.6	87.4	46.43	52492.5	41162.1	86518.3	78398.1	62149.7	77101.6	97200.9	116121	95531.9	101532	227657	60454.1	114726	44466.5	62469.7	54893.8	28684.6	21045.2	11609.7	7676.41
329	23.286	1675.88	73	Xylitol; GC-EI-TOF; MS; n TMS; RT	0.68	no	81.7	95.8	72.2	58.3	82.3	3.83	58935.3	71405.5	65241.2	68144	81894.9	75157.8	830422	127528	80261	79287.5	69739.3	54159.9	59846.4	45522.3	42383.3	56477.8	147666	70610.1	78445.8	76143.1
120	15.57	1309.42	115.1	z artifact	0.04	no	76.5	83.9	71.6	76.6	73.7	277.95	46621.3	16144.3	15064.1	14906.1	17375.4	17367.1	16751.2	16413.7	15885.4	255850	27423.3	15208.1	16202.9	41056.2	81890	10389.1	3874.11	1860.67	1110.15	650.402
139	16.169	1334.55	184.004	z artifact	1	no	87.8	99.1	80.3	72	82.8	7130.09	1734767	1746124	107216	140768	217025	270167	395336	518618	762124	1171056	1557898	1652795	1843076	1709189	1678153	2701968	1591985	1767306	1822329	1782960
81	13.831	1233.25	174.1	z double bin 32+1986	0.52	no	88.9	94.2	85.4	75.4	93	6.96	73205.7	12782.1	10324	12506.2	11795.1	21307.8	29736.5	37264.9	53331.4	70750.8	68685.4	12975.8	94623.8	15033.4	15042.8	14376.9	199962	11741.6	11225.6	12355.2
157	16.748	1358.8	188.1	(alpha-D-mannosyl)7-beta-D-mannosyl-diacetylchitobiosyl-L-asparagine, isoform A (protein)	1	ok	93	99.9	88.4	82.6	95.3	198.75	11973.7	61777	119052	156585	177874	161577	182710	1297509	223076	164380	157171	19487	121687	21996.5	26702.2	33411.8	37648.1	41254.8	54464.4	77886.6
380	25.318	1784.21	295.1	1,4-Benzenedicarboxylic acid	0.48	ok	92	85	96.7	94.4	98.6	16.48	17455	8528.38	8037	7662.31	8845.62	7976.25	7786.5	7609.81	41704.3	14543.3	9927.68	15054.7	8007.97	11164.1	8804.13	9633.68	10391	30781.3	8839.5	8644.56
185	17.906	1408.38	234.1	2,3-Bisphospho-glycerate	0.88	ok	89.5	90.9	88.5	82.9	92	31.97	3336.5	1278.12	322.102	132.135	1927.97	2525.54	255.082	387.73	335.884	2136.26	1061.71	1170.58	1570.88	748.089	1060.69	1851.59	1287.25	1133	1044.94	102954
680	38.868	2641.28	362.2	2-{[3,4-dihydroxy-2,5-bis(hydroxymethyl)oxolan-2-yl]oxy}-6-(hydroxymethyl)oxane-3,4,5-triol	0.96	ok	88.6	85.3	90.9	88.1	92.3	27374.6	1707598	4062312	2069652	2041653	2057220	2000113	2041099	4159023	4192461	4023596	7490694	1634908	2880298	4115063	2521224	769813	601461	280930	81341	86693.9
98	14.654	1271.06	174.1	2-Aminoethanol	1	ok	96.2	98.9	94.4	96.6	94.8	127.12	161073	214438	244134	235982	252767	235584	261061	285926	1664049	588107	415516	168455	313760	139747	142889	154303	224993	350734	1091650	224535
272	21.356	1574.29	129.083	2-hydroxyglutaric acid	1	ok	89	96.6	83.9	81.3	85.7	12.54	38561.7	16523.9	15030.5	19297.9	28336.8	34201.6	45802.3	12503.6	15039.4	20302.6	22921.6	32672.7	23122	28360.7	26076.2	44943.7	391784	16974	17826.6	16401.2
247	20.393	1527.55	121.1	2-hydroxypyrazinyl-2-propenoic acid ethyl ester NIST	0.28	ok	91.5	98.2	87.1	85.4	95	38.57	2738	1611.81	1514.06	975.25	1806.88	1891.5	3570.94	1382	28983.9	3099.64	1995.21	2474.95	2470.77	1591.45	3473.82	1683.54	353.24	170.825	108.348	93.3816
396	25.986	1822.34	384.196	3,4-Dihydroxybenzeneacetic acid	1	ok	85	99.9	75.1	76.4	79.5	38.47	7269.88	4333.12	222.379	268.588	455.468	558.295	761.418	951.346	1307.87	2173.62	2943	5616.13	3628.41	5029.3	4670.04	9035.44	4173.06	4556.31	4353.25	4330.88
430	27.034	1883.46	355.1	3,4-Dihydroxymandelic acid_1	0.64	ok	79.8	90.8	72.4	83.5	75.3	7.23	4708.12	3401.88	89.0701	112.424	159.356	215.003	328.449	487.817	770.069	1210.26	2059.27	3612.6	2821.24	3854.27	4436.95	11050.8	3251.94	3264.31	3673.06	3576.94
523	31.02	2133.12	396.188	3,4-Dihydroxy-trans-cinnamate	1	ok	86.2	99.7	77.1	77.4	76.8	24.86	6064	6471.19	5696.25	5604.94	5861.56	6035.12	7217.81	5752.81	5528.25	6623.12	14092.4	7773.12	7439.3	5805.39	4744.82	5004.91	3736.39	5007.63	7450.62	11757.7
208	18.892	1455.85	174.1	3-Aminoisobutanoic acid	1	ok	91	100	85	73.5	94.8	22.13	43534.9	44728.2	5736.98	7311.5	11354.4	12858.4	18620.1	21147.2	27457	37966.9	43781.8	42545.1	45315	40131.1	36357.4	55121.5	159409	43882.5	46725.5	45019.1
199	18.648	1444.09	174.1	3-aminoisobutyric acid	1	ok	85.6	93.7	80.2	77.6	79.4	33.69	94423.6	84614.4	4022.84	5103.17	8577.59	9889.4	17583.6	19097.6	30864.8	54962	78919.7	82584.1	88986.9	68787	65107.1	172381	67098.5	85559.8	95370.4	88236
268	21.148	1564.32	267.077	3-HydroxyBenzoic acid; EI-B; MS; 2 TMS; RT	1	ok	87.9	96.2	82.3	78.7	89.3	14.94	6969.5	4312.19	4027.25	3871.06	4156.94	3975.69	4095.12	3834.56	18214.7	6767.14	4560.92	6158.19	3860.83	5355.15	4228.22	4707.55	4177.76	5218.99	7323.06	25745.7
298	22.345	1624.4	267.1	4-Hydroxybenzoic acid	1	ok	94.1	94.9	93.6	97.1	94.2	58.76	18234.7	21307.1	22630.6	21941.6	23695	23874.6	25771.4	21054.3	20085.4	59786.1	30036	19607.2	23346.7	15227.7	15243.3	17075.3	17559.3	32658.4	5895967	19869.4
84	14.058	1246.05	147.096	4-hydroxybutyric acid	1	ok	86.1	81.1	89.4	83.5	92.8	12.24	122320	189872	185156	184603	197021	201970	218148	2603546	471446	341611	284316	143545	252515	129430	130119	154570	178027	307644	2746932	182562
152	16.636	1353.86	193.033	4-Methyl benzoic acid	0.48	ok	87.2	89.7	85.6	83.4	93.6	4.51	2426.25	1099.25	183.245	195.356	291.902	349.347	440.517	560.905	586.724	809.492	901.811	1919.92	928.075	1665.69	1431.34	1825.21	3625.61	1246.44	1233.56	1246.94
45	11.792	1134.87	73.1	5,6-Dihydrouracil; GC-EI-TOF; MS; 2 TMS; BP	0.92	ok	90.8	100	84.7	80.5	83.4	8.45	368712	342559	287658	278641	302462	354922	328819	4142444	736877	502595	473536	421469	377749	370228	383651	373180	242695	242630	210020	165781
414	26.621	1860.19	264.1	Adenine	0.96	ok	90.1	88.5	91.2	92.1	87.8	205.77	80360.3	59625.5	33302.7	31064.7	33633.9	31559.7	37163.9	21267.8	229388	53485.3	37069.8	81292.5	27806.4	65641.5	59969.8	79097.2	69189.5	3151658	63560	59550.6
503	30.061	2070.93	205.1	Aldehydo-N-acetyl-D-glucosamine	0.96	ok	93.9	99.9	90	83.4	96.1	3.23	21745.3	14645.4	11869.5	13004.8	13290.8	13076.3	14789.9	9299.88	8660.69	10220.1	29929.1	25664	10135	18565.8	17100	15541.6	6891.61	5363.02	4689.45	2966.35
505	30.089	2072.67	259.1	allantoic acid (dehydrated) 3TMS minor	0.92	ok	87.4	98.8	79.8	74.1	82	20.32	33309.2	12028.1	3686.36	3476.44	2229.59	6636.28	8709.39	5016.63	4977.68	11538.2	10624.6	20439.5	9714.41	20272.8	19126.9	31768	88683.1	10871.6	13803.4	10145.6
436	27.45	1909.52	73.1	Allose_1_major	0.96	ok	95.7	99.9	92.9	87.6	97.5	42.14	2818955	2049523	981664	1017605	1200327	1152987	1211733	1483985	7658597	3053883	2229159	2853766	1673715	2233921	2040076	2299290	2678855	8766581	2304598	2196856
641	36.952	2528.18	204.1	alpha-Lactose; GC-EI-TOF; MS; 8 TMS; BP	0.96	ok	90.1	100	83.6	83	81.7	87.19	259952	177799	391104	419061	461842	436057	502685	387425	5139841	857502	557127	265161	418188	215750	250092	228491	157252	165280	210476	215855
244	20.235	1520.44	232.1	Aspartic acid_3TMS	0.96	ok	94.1	96	92.8	86.7	98.4	283.62	288022	165851	73414.4	64644.4	94897.2	67855	71205.8	81913.1	74256.9	80229.2	1509432	323785	70488.6	413909	243084	118528	33578.9	15930.9	11490.3	6533.23
283	21.803	1595.84	342.188	benzene-1,2,4-triol	1	ok	88.8	99.7	81.6	76.2	86.6	85.68	11377.1	16489.4	20420.1	18550.1	21436.1	20491.4	23066.9	21887.8	21326.8	23861.5	44091.7	15381.2	26204.8	11477.4	10475	10488.7	8816.43	8147.24	7369.67	6365.02
91	14.305	1256.36	179.075	Benzoic acid; EI-B; MS; 1 TMS; RT	0.48	ok	93.4	98.1	90.2	85.4	98	22.87	9266.88	5508.12	395.958	470.343	624.81	855.635	1206.41	1727.47	2435.7	3806.79	5265.55	10991.5	7452.78	5172.1	5594.71	42983.7	5798.88	5524.12	5351.31	5558.25
192	18.283	1426.61	174.1	beta-Alanine	1	ok	95.2	98.9	92.7	90.9	91.8	103.88	197360	182688	46951.6	57441.9	83319.5	91159.6	123774	123074	146219	179114	202780	195720	195438	176559	168629	236108	443029	178018	190449	184105
167	17.058	1371.81	141.1	beta-Cyano-L-alanine; GC-EI-TOF; MS; n TMS; RT	1	ok	90.2	98.9	84.4	77.2	92.6	113.31	39555.6	28551.8	38865.9	30665.4	40991.6	31422.8	34786.9	34825.6	28595.1	28002.8	23939.6	71005.4	27165.4	47075.6	32748.2	15521.3	5948.92	2623.05	1864.86	1058.69
543	31.954	2193.66	204.1	beta-mannosylglycerate	0.88	ok	88.9	100	81.6	82.7	77.3	11.71	225.062	26259.1	313.139	629.02	2073.36	3128.44	3853.28	6364.26	12022	15852.5	27778.9	4264.38	74223.9	10088.5	29752.4	24055.8	36755.3	30815.9	25919.2	23945
49	11.863	1138.98	142.061	butyrolactam NIST	1	ok	82.2	94.9	73.7	72.1	84.1	33.06	13729.7	15471.4	17263.4	20097.2	22014.2	20896.8	21666.8	74277.4	34823.3	26769.2	24151.1	15860.2	21097.3	14515.8	14729.8	15875.9	17263.4	23491.5	63121.4	16252.8
397	26.018	1824.28	174.1	Cadaverine	1	ok	84.8	96.2	77.3	79.5	80.3	7.68	16696.1	16549.5	2167	2876.55	4006.18	4834.52	6979.88	8022.79	10495	14525.2	16513.2	15650.9	17586.1	14950.3	14607.7	20366	49742.3	16295.7	17606.7	16889.4
364	24.643	1748.13	231.1	cis-Aconitic acid; GC-EI-TOF; MS; 3 TMS; BP	0.96	ok	87.1	90	85.2	77.3	90.7	26.49	69007.7	19057.4	5927.9	7338.07	11199.3	15297.1	17933.6	3554.53	3932.43	5497.9	6041.08	72199.7	5898.91	57390.5	59754.3	79368.4	142255	19718	21622.8	19976.5
216	19.175	1470.06	147.1	Citramalic acid; GC-EI-TOF; MS; n TMS; RT	0.96	ok	90.8	96.4	87.1	79.9	93.1	6.31	7204.06	9056.44	13642.9	16217.5	19748.3	18931.2	22250.4	13924.7	13844.2	15868.4	43709.2	7755.69	69451.5	5083.74	5200.08	6076.99	5263.6	6905.07	11294.3	19509.9
392	25.845	1814.02	73.1	citric acid	1	ok	93.6	97.4	91.1	84.7	96.1	1908.54	2152289	1203565	387069	489349	736814	798385	960983	745624	838475	1184554	1189322	1863713	1124791	1939973	1553300	2312069	6146804	1176613	1253646	1138135
264	20.912	1552.76	220.1	cysteine	0.84	ok	82.7	99	71.9	70.4	80.9	6.45	2367.62	2232.31	4496.5	4068.81	5218.44	4174.69	3986.62	8581.69	5335.88	7284.25	5305.25	2344.9	4212.01	4810.98	16874.7	561.379	256.788	78.4584	69.8451	37.3396
419	26.739	1867.21	73.1	D-(-)-Fructose; GC-EI-TOF; MS; 5 TMS; 1 MEOX; BP	0.96	ok	91.9	99.7	86.7	84.2	83.9	86.82	6427250	5076098	3628620	3726413	4113476	4078149	4237461	16105160	6545876	5244740	4581998	6647998	3860961	5888080	5695071	6003426	5686833	8262432	23679610	5288675
319	23.003	1659.82	73.1	D-(-)-Ribose	0.96	ok	94.2	100	90.4	88.3	88.8	6.98	335618	123879	213632	251766	319655	247940	2123969	200118	134528	132548	118471	282284	103119	247489	222350	259955	194016	126251	138080	131864
348	23.982	1712.35	117.061	D-(+)-Fucose; GC-EI-TOF; MS; n TMS; RT	0.96	ok	89.6	99.3	83.1	75.4	89.4	6.26	47654.5	22599	5029.75	5154.38	5402.81	4773.12	5916.75	3781	10835.2	6504.37	4555.76	43323.2	3818.38	37889.3	33296	38875.6	33632.9	162952	26204.1	24815.7
450	27.895	1935.8	333.11	D-(+)-Galactosamine; GC-EI-TOF; MS; 5 TMS; BP	0.72	ok	88.5	99	81.5	70.9	89.4	29.33	37278	42435.1	20247.5	21783.5	21659.8	20877.3	23618.9	23003.8	1162552	55834.6	37855	39030.8	26901.1	32533.5	32184.4	36149.9	39529.8	54599.6	131932	42011
432	27.164	1892.83	73.1	D-(+)-Galactose; GC-EI-TOF; MS; 5 TMS; 1 MEOX; BP	0.76	ok	92.2	99.2	87.5	90.9	80.9	41.81	6651577	5913677	3923915	22235230	11334660	7817170	6532321	6378735	5774145	5824210	5677041	6580742	5297441	6188365	6048261	6583066	7506555	13364600	6307488	6160216
460	28.205	1954.42	333.133	D-(+)-Galacturonic acid; GC-EI-TOF; MS; 5 TMS; BP	0.92	ok	90.4	99.8	84.1	81.7	85.1	9.99	12367	12635.4	6167.81	6649.81	6709.88	5962	7083.25	75518.5	14939.8	11251.9	9961.44	12679.2	7758.97	11022.8	10598.8	13121.8	16154.4	64104.7	14229	12747
649	37.64	2570.3	361.2	D-(+)-Maltose; GC-EI-TOF; MS; 8 TMS; BP	0.56	ok	86.4	94.3	81.1	78.1	86.3	9.45	1091.75	922.688	5773.56	6599.12	6656.38	6499.81	7010.94	2976.88	3377.5	3888.31	3816	2281.23	4102.94	886.183	691.448	315.479	157.186	73.5133	44.4082	21.2582
328	23.28	1674.74	103.037	D-(+)-Xylose; EI-B; MS; 4 TMS; RT	0.96	ok	94.9	99.2	92.1	85.6	98	7.02	31849.2	50978.5	17291.5	20267.1	28324.8	28758.6	33854.2	25233.5	26346.6	32601.1	32841.8	30861.6	30929.7	25740	24760	34176.8	187520	48734	53990.8	54018.6
361	24.501	1740.43	315.1	Dihydroxyacetone phosphate	0.28	ok	85.5	98.3	77	79	80.4	10.45	0.0796814	251.062	0.796814	3.14778	1.56214	2.79483	3.95025	348.377	687.386	1452.76	2385.81	0.0796814	3698.27	0.0796814	0.0796814	0.0796814	183.562	190.938	192.375	252
276	21.526	1582.52	116.043	dithiothreitol	0.96	ok	86.3	87.4	85.6	80.2	91.1	77.55	45816.4	77370.2	2412.87	3536	5020.79	6609.81	9399.27	10169.5	13857.1	24182.4	31020.7	41121.1	34821.4	45359.5	40209.6	79706.9	42867	50485.6	52109	54477.8
313	22.822	1650.05	175	DL-2,3-Diaminopropionic acid; GC-EI-TOF; MS; 3 TMS; BP	0.92	ok	82.7	98.1	72.5	70	78.2	6.15	923.062	799.812	36.3646	51.3664	83.0734	99.4472	176.226	193.192	278.958	566.541	793.267	839.771	1033.7	920.447	949.836	1940.69	946.25	993.875	1044	1130.94
228	19.604	1491.57	174.1	DL-Malic acid	0.88	ok	88.9	96.8	83.6	81	84.2	13.39	39483.1	37499.9	2020.89	2604.42	4348.29	4943.94	7929.51	9723.33	14676	23178.9	31668.5	36184.6	36410.2	34217.2	31098.8	63088.1	31347.7	37083	40577.5	38275.8
82	13.835	1236.66	174.1	Ethanolamine; GC-EI-TOF; MS; 3 TMS; BP	1	ok	90.4	94.1	88	83.1	90.8	46.71	66849.3	90498.2	8758.84	10594.7	15688.5	18648	28138.7	33638	49671	72556.1	88424.1	77774.9	98632.8	84053.1	81918.2	127440	868534	93634.3	94466.5	90656.5
572	33.458	2299.24	217.1	Fructose 6-phosphate	0.96	ok	90.7	97.5	86.1	80.6	87.5	61.19	36551.5	34036	50459	29054.1	24685.6	19027	20088.4	65529.5	64290.1	77734.1	76031.9	39468.3	68399.7	35430.1	37368.6	40506.3	36683.4	53244.7	158898	34092.2
567	33.284	2286.99	387.186	fructose-1-phosphate	1	ok	87	92.7	83.2	77	84.2	28.03	1124	997.75	219.946	297.783	383.678	576.39	1007.48	3985.93	6142.09	12618.4	17645.6	1093.24	22662.2	1041.81	1338.22	2103.3	753.5	800.375	1116.12	715.5
153	16.67	1355.54	245.1	Fumaric acid; EI-B; MS; 2 TMS; RT	1	ok	94.3	97.6	92.1	87.9	94.4	91.58	86889	94707.4	11798.1	13268.6	18379.7	21468	27641.1	62080.1	66827.9	88100.7	92982.3	81060.7	92263.6	75948.5	71594.3	113171	77218	92265.5	97975.5	91315.7
490	29.498	2034.26	333.133	Galactaric acid	0.96	ok	90.6	99.7	84.5	80	85.8	76.44	63075.6	53036.7	9576.01	12753.5	17020.3	19680.9	28178.5	29843.6	37646.8	50592.6	58194.4	56093.4	57540.8	56557.5	58407.3	74291.4	81841.9	1001987	56851.5	55637.1
587	34.234	2353.91	204.1	galactose-6-phosphate 2	0.68	ok	84.7	97.6	76.1	71.6	81.2	7.18	8228.12	2030.69	163.242	264.273	357.323	474.532	779.783	1021.34	1693.08	3284.68	6089.5	6127.89	10015.2	1864.31	4253.07	4342.62	1367.56	3287.38	3708.94	1377.44
478	28.971	2000	333.148	Galacturonic acid_2_minor	1	ok	88.7	99.7	81.3	77.4	88.8	20.32	18629.8	16706.4	8788.14	10989.1	13493	12829.8	16465.8	15314.5	17111.4	21503.3	21608	17127.7	19929.3	19268.3	19767.6	21009	16183.3	20748.8	30703.9	47118.1
248	20.397	1528.22	174.1	gamma-Amino-n-butyric acid	1	ok	93.7	99.8	89.5	87.5	87.5	490.22	891160	878768	816366	873583	1068637	937971	1027836	6323840	2158559	1694161	1484268	766195	1169479	606223	583856	845195	1801555	902549	973993	931388
582	34.159	2349.04	191	glucoheptulose	1	ok	90.1	100	83.5	77.9	85.1	37.1	11854.6	6856.19	7294	7672.69	8080.81	7549.81	8853.75	20589.7	11850.3	9911.06	8607.49	11178.7	7516.73	8565.98	8580.15	10878.6	12174.6	7320.31	8020.31	7666.25
474	28.804	1990.29	73.1	Gluconic acid	0.96	ok	92.2	99.1	87.6	80.1	92.7	59.49	590032	124221	405121	404473	420193	389847	418448	143440	426921	245767	204528	536403	152599	455377	446817	524803	142022	250368	137413	126293
489	29.462	2031.96	291.15	glucosaminic acid	0.72	ok	84.1	95.5	76.6	70.2	83.1	3.97	6366.56	2806.25	4430.12	4960.5	4924.06	4624.75	5431.06	2867.19	3013.75	15322.4	5070.18	5278.75	3154.28	4422.99	4968.26	4379.59	1673.36	1129.06	1099.87	762.826
428	27.032	1884.7	73.1	glucose	0.96	ok	96.6	99.9	94.4	92.8	94.6	24.2	499663	354095	171263	168675	183681	175984	190505	340312	967030	591727	488629	510862	382680	421832	406797	477535	463678	1090576	425580	408815
575	33.62	2310.99	387.193	Glucose 6-phosphate	0.96	ok	93.7	99.3	89.9	86.2	90.5	424.4	1400	41014.7	2312.66	2587.4	3039.41	4450.14	7590.08	160038	206502	304355	333855	1643.98	322440	1382.64	1612.16	1503.03	64320.6	377272	47383.4	43350.7
372	24.942	1764.09	217.1	glucose-1-phosphate	1	ok	87.8	95.2	82.9	68	96.6	11.1	40021.8	70475.4	55370.5	56139.3	63446.6	54158.2	65459.6	57090.4	54516.7	55339.3	113391	52746.9	63122	43010.6	41275.1	42011.7	38612	40412.5	38744.4	34908.2
293	22.216	1617.52	246.1	Glutamic acid_3TMS	1	ok	93.8	94.5	93.3	87.8	98.4	409.94	375149	222088	62225	54194.7	55230.1	62216	57462.8	91194.3	77354.5	89509.9	133593	346733	70896	393487	324867	183824	81651.1	39727.4	28174.6	15586.2
106	14.906	1281.55	205.1	Glycerol	1	ok	95.6	99.9	92.7	86.5	98.4	73.11	361409	163273	503458	523549	535142	531267	548135	272720	1165373	549959	388695	384079	313357	308661	338072	379615	144725	236082	2072363	136424
571	33.436	2297.97	204.1	glycerol-3-galactoside 2	0.84	ok	84.8	85.6	84.3	79.8	85.9	10.35	69508.2	49808.7	29337.6	30894.4	35056.6	31252.5	35410.1	26631	26942.1	87650.5	47753.8	75314.6	31676.1	54900.1	56690.8	57155.7	40413.5	47604.8	67687.1	98854.4
369	24.839	1758.57	73.1	glycerol-alpha-phosphate	1	ok	87.6	91.8	84.8	76.6	89.9	6.95	276067	188111	330459	348266	357533	357750	418451	400159	1765803	819125	582232	264348	459016	213274	230483	241215	158831	173612	194808	189549
122	15.584	1309.9	174.1	Glycine	0.84	ok	96.7	96.9	96.5	96.1	97.6	199.32	287083	319426	648155	614533	541466	611753	668747	735208	696243	1915328	921331	302343	718152	266598	289275	312311	230928	178002	140769	103084
23	10.709	1074.83	73.1	Glycolic acid; GC-EI-TOF; MS; 2 TMS; BP	0.4	ok	86.2	97.2	78.8	71.9	85.1	25	27430.8	1456.38	311929	282264	27926.1	252609	4331.56	174429	5004.38	100039	3.23979	10695.1	141774	819579	282470	3.23979	20118.3	279.24	103.237	32.3979
519	30.813	2119.64	352.184	Guanine	0.96	ok	87.1	97.3	80.3	84.5	79.2	47.7	11844.2	10289.2	5734.06	5772.62	4889.44	5515.69	6072.88	4408.75	4309.94	24849.8	10065.4	12292.9	6695.1	11295.1	9224.64	11646.5	8655.47	27953.3	11116	9526.56
462	28.281	1959.05	333.137	Gulonic acid	0.96	ok	90.5	97.9	85.6	75.9	93	15.55	7295.62	6163.19	29630.8	31877.8	31237.8	30443.5	33726	26292.6	26586.3	427269	53144.7	8737.81	28528	6522.45	6542.99	8580.38	3605.19	3083.84	2769.99	1767.99
484	29.258	2018.68	318.184	hexitol	0.96	ok	89.6	96.5	84.9	76.5	90	17.26	12214.6	7652.5	7001.94	7236	7410	7677.06	8109.69	6647.56	7014.88	18564.4	11216.9	11191.1	7513.08	10011.6	9902.27	9701.58	5914.65	6133.51	6760.14	6450.03
32	10.857	1082.8	133	Hydroxylamine	1	ok	85.3	78.3	90	90.9	89.4	30.33	101337	105850	129187	124356	97378.2	113507	103610	477423	202672	134081	97803.6	109204	117724	141448	171101	81844.4	55793.1	24083.9	12046.8	8314.65
461	28.217	1955.2	202.1	indole-3-acetate	0.96	ok	83.1	97.8	73.3	76	75.4	80.4	50934.8	34635.2	32128.5	30392.1	31135.9	32215.2	36814.7	25926.1	26763.4	32644.2	69147.2	64249.6	35480.7	43231.9	43437	49545	26200.9	33026.3	49780.7	95949.8
598	34.895	2400.91	318.16	inositol-4-monophosphate	0.96	ok	93.5	100	89.1	87.4	91	42	4155.25	17374	12229.2	11978.1	11545.4	10563	12342.8	32540.6	30402.4	98090.5	50635.6	3439.41	36909.8	3079.76	3807.99	2867.1	8744.3	7546.74	5780.43	3810.94
479	29.038	2004.54	292.123	isohexonic acid	0.96	ok	88.5	95.9	83.6	77.9	84.5	9.01	26347	16542.1	12587.1	13766.3	15069.1	14155.6	15276.6	9055.5	8959.94	23456.1	14080.4	26080.1	10110.4	21513	20913.5	21723.5	13596.2	17189.6	26103.1	43936.5
295	22.271	1620.51	218.1	L-(-)-Phenylalanine; GC-EI-TOF; MS; 2 TMS; BP	0.96	ok	94.3	98.9	91.3	87	93.3	18.29	28213.9	31985.6	30075.4	30405.2	33493.6	30615.8	31275.7	48039	39487.2	43503.8	103067	26809.4	32830.7	37959.3	27300	12933.4	7042.87	3070.82	2216.11	1285.07
113	15.345	1300.13	117.075	L-(-)-Threonine	0.92	ok	90.7	99.8	84.5	71	98.8	7.1	38077.5	63777.7	2719.26	3688.27	5394.72	7316.02	11233.5	18549.9	27263.4	45231.8	63903.8	42474.1	76733.3	30187.8	32101.5	130135	56195.9	68629.3	68464.2	68420.1
395	25.959	1820.76	157.1	L-(+)-Arginine; GC-EI-TOF; MS; 3 TMS; BP	0.96	ok	91.7	96.6	88.5	84.1	89.2	23.28	23258.6	30732.9	4993.62	6766.56	8489.53	10865	12266.9	15929.5	18349.3	22014.3	22436.6	20772.4	23275.9	18102.6	24203.2	32058.9	102676	32709.9	35673.9	30008.8
243	20.203	1518.91	156.1	L-5-Oxoproline; GC-EI-TOF; MS; 2 TMS; BP	1	ok	95.7	100	92.9	91.8	92.8	2899.26	1316737	932670	973320	998360	1158889	1151090	5511554	2548994	1762542	1798512	1637986	1305254	1427190	1184920	1066515	1426927	1388451	930610	967730	921613
11	9.933	1031.09	191.1	lactic acid	0.12	ok	84.4	85.4	83.6	80.7	90.5	4.17	4480.81	7920.88	1.26766	1.59172	26.5455	14.6967	40.7585	5.10807	5.58966	292.421	894.392	1799.29	11089.6	402.659	478.675	5157.12	49.125	5483.25	4082.25	5725.38
691	39.328	2667.46	204.1	lactulose 1	0.72	ok	87.2	99.8	78.9	82.1	74.2	13.11	129948	64844.6	81423	86580	92901.4	89884.9	103227	68986.2	4588979	161910	104365	123506	75944.8	91665.4	91855.7	89963.5	51468.2	51839.5	50769.6	43433.6
31	10.845	1081.12	73.1	L-Alanine; GC-EI-TOF; MS; 3 TMS; BP	0.4	ok	90.4	87.8	92.1	91.5	92.8	49.5	276113	273854	8845.12	12649.4	27497.7	24577.7	36280	69262.2	97440.4	144981	214322	296379	224648	361911	434279	548638	297924	186115	172006	266526
322	23.135	1666.96	116.1	L-Asparagine	0.96	ok	93.3	100	88.8	81.3	95.2	23.29	146431	41917.8	93178.1	73045.8	64597.5	77709	75817.1	85143.1	67122.1	81459.5	281558	134549	66863.9	147792	135443	49216.9	14316.7	5914.11	3413.31	1773.44
242	20.192	1519.34	73.1	L-Aspartic acid	0.44	ok	85.5	90.9	82	82.6	74.8	8.17	582587	386979	388217	401026	464336	457564	481864	37840.2	817134	751937	647902	559840	554976	507016	451261	576247	453582	1337325	398158	378817
315	22.864	1652.35	257.15	Lauric acid; EI-B; MS; 1 TMS; RT	0.08	ok	87.1	100	78.5	76.8	88.2	6.84	2300.06	1713.19	1532.5	1750.44	1510.31	1698.25	1541.75	1349.19	1439	5004.51	2524.78	2578.39	2069.65	1494.65	1343.23	1625.38	2489.99	1729.25	1702.19	1736.19
217	19.235	1472.37	155.096	L-Glutamine	0.96	ok	87	99.4	78.7	67.6	90.7	20.41	3323.88	10400.8	3096.69	2261.75	2582.62	2298.19	2176.44	15211.8	13941.8	13258.1	11331.5	4461.73	12516.6	3512.69	2187.33	988.497	2125.4	855.766	649.195	369.554
447	27.782	1929.32	73.1	L-Iditol; GC-EI-TOF; MS; 6 TMS; BP	0.96	ok	93.9	99.4	90.2	85.4	93.9	43.98	1832512	1116310	1021570	1055416	1108534	1056890	1120924	555735	3997562	1160467	848238	1842119	622051	1540217	1472290	1588678	1025162	1312474	2056041	5732130
548	32.138	2206.23	75	Linoleic acid	0.96	ok	92.8	99.5	88.4	84.5	89	10.17	28649.5	44595.7	41526.4	38370.7	46297.6	43143.4	47991.6	34087.3	167068	84942.8	60202.4	40961.4	49729.1	43450	40299.8	60716.1	68254.7	41646.3	50650.4	43278.2
111	15.303	1298.24	158.1	L-Isoleucine; EI-B; MS; 2 TMS; RT	1	ok	93.2	98.7	89.5	85.2	94.9	54.6	29362.2	42330.9	42429.6	41793.6	25183.8	35484.9	36458	62745.5	57027.1	52439	172744	36413.8	47988.9	45804.8	43279.1	18610.3	12453	5122.95	2841.88	1727.72
101	14.813	1277.68	158.1	L-Leucine; EI-B; MS; 2 TMS; RT	0.28	ok	89.2	99.7	82.2	91	80.8	90.03	30403.5	57278.1	55070.8	51251.2	33218.6	45546.5	47690.3	81285.1	75431.4	69589.2	191673	35294.9	63429.7	41167.8	40755.1	19257	17803.2	7402.64	4170.41	2471.95
441	27.59	1917.88	174.1	L-Lysine	0.96	ok	93.1	99.1	89.1	83.2	92.3	120.39	244813	288695	139580	144564	133152	142937	156117	202954	198017	218032	435555	218505	206012	178605	200854	147017	131273	85532	60884.8	37687.2
241	20.17	1517.32	176.096	L-Methionine	0.96	ok	85.4	99.9	75.7	86.4	77.7	29.48	5500.75	10585.9	10124.4	9896.69	12784.9	9144.56	10419.3	17158.1	14967.8	15099.1	323640	6094.52	14102.3	7380.6	5167.04	2408.91	2287.51	1041.15	741.689	433.739
95	14.511	1265.01	132.1	L-Serine; EI-B; MS; 2 TMS; RT	1	ok	94.3	99.9	90.5	81.7	98.9	46.14	41110.2	78308.4	702.849	899.224	2514.92	1928.35	3188.27	9314.37	14244.2	30386.3	47146.6	41671.8	73631.7	34592.8	34668.5	75193.5	71097.4	86822.8	89901.8	86098.4
258	20.682	1541.93	292.121	L-threonic Acid	1	ok	88.6	99.3	81.4	77.7	85.1	8.15	17710.9	7036.56	15116.4	14590.2	17984	16124.4	17546.7	11286.4	310518	27054	17642.7	16850	12923.3	13035.7	12031.1	15628.6	8221.97	20549.2	7557.38	7678.19
449	27.858	1933.91	218.1	L-Tyrosine; GC-EI-TOF; MS; n TMS; RT	0.96	ok	91.6	100	86	77.9	92.4	73.53	340660	344956	295962	305723	286724	308426	333950	341434	329471	1992778	577455	325045	368907	285174	292763	272214	192490	161382	126311	86476.4
227	19.593	1489.51	73.1	Malic acid	1	ok	92.9	97.8	89.6	81.6	97.5	29.73	1984667	1706281	193028	211386	322871	387451	484564	601215	688439	912004	976396	1808176	961495	1770356	1487705	2369595	21848450	1706734	1800899	1687400
232	19.827	1500.77	217.1	meso-Erythritol	0.96	ok	91.2	94.7	88.9	82.6	92.9	8.67	93438	48190.2	15441.3	17874.3	23724.6	25346.9	30299	18247.3	19156	22380.2	23950.2	86093.3	22485.8	73320.5	76804	99379.1	110343	48093.5	52056.2	51336.1
66	12.652	1183.4	241	methanolphosphate	0.96	ok	87.5	86.9	87.9	83.5	91.6	50.18	15925.4	14820.8	17883.1	17851.4	19974.6	20704.9	21451.9	668115	50320.2	36716.9	29445	16366.8	24179.6	13113	12841.8	16753.3	27888.8	14797.3	16397.1	14298.6
356	24.29	1729.02	155.08	methyltetrahydrophenanthrenone1 NIST	0.48	ok	86.2	94	81	86.1	78.3	13.83	3378.81	4200.12	151.634	205.394	349.435	371.933	687.426	847.845	1536.34	2418.53	3382.88	3258.11	4155.1	4777.9	3260.24	5230.17	14909.6	3352	4020.31	4071.56
506	30.221	2081.24	73.1	Myo-Inositol; GC-EI-TOF; MS; 6 TMS; BP	0.96	ok	94.2	99.7	90.5	88.7	88.4	474.68	1620841	1054678	1321306	1381817	1441475	1359530	1502703	1375361	19973100	3085653	2108148	1614934	1584361	1305442	1338457	1396359	1038749	1408342	2793987	1102928
520	30.872	2123.43	319.2	N-Acetyl galactosamine_1_minor	0.96	ok	89.5	99.4	82.9	79.6	83.4	17.29	16011.2	14924.1	59484.6	61307.8	66145.3	62502.9	250197	99004.4	74400.1	68858.2	65254.2	16056.1	57901.9	14509.1	14691	18316.3	22506.7	1037236	16535.9	15421.4
500	29.959	2064.13	202.1	N-Acetyl-D-glucosamine; GC-EI-TOF; MS; 4 TMS; BP	0.96	ok	87.9	100	79.8	74.7	81.4	4.56	2661.06	2542.12	1372.73	1471.07	1831.76	1768.26	2084.6	1342.58	1537.03	2047.84	2267.91	2719.06	1814.73	2389.85	2395.79	3470.61	8000.56	2333.5	3303.88	3081.56
522	30.955	2128.88	319.2	n-acetyl-d-hexosamine 2	0.96	ok	91.2	99.9	85.5	80.2	86.2	27.38	21991.6	24126.8	83088.5	85907.2	90162.5	86678.5	97911.9	75760.6	937275	164642	112304	24400.6	80215.8	21441.5	22291.7	25697.8	23909.6	29249.2	71288.2	25651.6
114	15.363	1301.15	180.011	Nicotinic acid	0.44	ok	97.1	99.9	95.2	94.2	97.2	325.95	63519.1	78567.3	85455.1	79953	83746	81043	83315.9	74289.7	70892.6	854298	127963	87603.3	75575.9	64178.4	66087.6	69271.6	53346.2	57263.8	59466.1	58968.5
64	12.46	1172.11	130.1	N-methylalanine	0.2	ok	82	98.2	71.1	72.7	83	3.57	7726.88	3330.94	3563.19	3103.5	2652.81	2845	3211.31	3355.31	3199.56	17795.9	4191.94	8612.17	2735.68	8817.04	9557.05	6192.92	1610.76	910.156	527.352	325.669
26	10.791	1079.07	116.1	n-Methylethanolamine	0.6	ok	88.2	98.1	81.6	85.1	87.9	235.13	383205	288598	718664	691251	564338	624577	683506	433362	422793	3187768	592190	357006	407347	310454	365676	305451	153295	104699	78640.3	43266.7
551	32.236	2213.09	339.286	Oleic acid; GC-EI-TOF; MS; 1 TMS; BP	1	ok	89	98.9	82.4	75.4	85.9	47.79	7887.44	5571.06	5614.31	5714.31	6133.06	5763.62	6805.06	5317.38	5430.62	5506.31	11212.4	8961.11	6645.42	5601.13	5001.82	6109.32	4462.08	7848.52	20433.1	5449.31
363	24.609	1746.17	174.1	Ornithine	0.96	ok	89.4	98.9	83.2	75.5	92.2	6.8	14605.9	19113.9	169.17	217.793	571.028	782.463	972.866	1142.91	2477.26	5531.85	11641.5	14436	14240.7	9908.83	8395.89	20134.6	10810.6	18858.1	20369.5	19354.3
42	11.525	1120.39	147.1	Oxalic acid	0.48	ok	86.9	99.8	78.2	83.2	78.3	15.24	2604	793	2087.19	970.438	2560.56	2367.31	393.062	2667.5	3158.94	4995.12	7718.3	180.75	1369.85	941.312	907.375	82.3541	11.1849	5.49486	15.1792	15.0669
451	27.9	1936.23	293.1	p-Coummaric acid	0.88	ok	86.6	91.4	83.5	90.6	88.4	28.84	35684.2	28682.4	29983.1	27321.5	29035.4	28868.9	32669.2	24772.9	23241.2	25507.3	50872.4	43615.2	27372.5	32003.3	28575.3	33246.6	21960	33429.9	80037.1	27542.6
162	16.886	1364.62	215.142	Pelargonic acid; EI-B; MS; 1 TMS; RT	0.68	ok	86.2	99.2	77.5	73.1	91	5.26	2390.19	2173.94	31.883	36.7606	60.6666	96.4263	189.203	239.491	412.436	770.163	1377.14	1705.48	2551.15	2197.75	2707.44	2381.94	1760.25	2060.06	1741.38	2326.62
338	23.623	1693.19	307.196	pentitol 2	0.96	ok	84.9	93.8	78.9	73.1	79.8	17.32	47419.9	28161.6	13308.7	13570.6	17180.2	14675.9	15503.6	10119.3	1478540	26624	16823.1	48762.3	12388.9	38871.3	37347.4	41714.8	30652.5	63801.8	29500.9	28779.4
104	14.859	1279.84	299.108	Phosphate	1	ok	97.1	99.8	95.3	92.8	96.5	22950.7	5724537	4425443	8237045	8272698	8295191	8326303	8342558	8358765	8369612	8371721	8376024	5189652	8381367	5283937	5293031	5355663	4092452	4418996	4630770	4620193
161	16.857	1363.4	156.1	pipecolic acid	0.96	ok	85.6	99.7	76.2	75.4	84.8	38.71	22851.7	11389.8	21454.2	19607.3	15972.3	16680.5	18261.4	11729.8	10368.3	10753.5	22729.9	18654.5	8065.02	20398.7	19192.5	11019.3	4144.49	1909.84	979.471	555.308
495	29.651	2044.16	313.3	Plamitic acid(16:0)	1	ok	93.1	99.3	88.9	80.2	96.6	795.08	154237	149393	159169	165384	156815	159753	184728	139896	152727	178874	351939	182268	205969	122242	112406	124670	114833	179679	446526	144076
116	15.372	1301.12	142.1	proline	0.96	ok	93.8	99.3	90.2	86.6	93.3	1768.66	1231386	538198	1500721	1329222	785240	1055386	1131833	774071	612828	556131	3783017	1198172	449498	1635257	1516381	509313	165742	62090.5	32191.3	18480.9
405	26.335	1843.15	307.181	Psicose; GC-EI-TOF; MS; n TMS; RT	0.96	ok	88.7	99.6	81.4	83.8	79	5.54	12062.6	8256.69	1370.05	1739.93	2573.32	3223.73	4196.36	3406.77	4316.4	5826.29	6754.6	11160.4	6497.16	10254.6	10579.3	14415.1	46082.2	8838.19	10014	9222.12
357	24.318	1730.53	174.1	Putrescine	0.96	ok	94.6	98.9	91.7	89.7	92.2	91.69	387084	283204	57391.5	49935.1	58769.6	51513.1	59042.5	42637.6	44948100	106541	68274.5	396947	47752.2	299902	304274	344322	283624	441975	1739003	240480
151	16.572	1351.43	240.1	Pyrrole-2-carboxylic acid	1	ok	92	100	86.7	86.1	89.6	86.74	8760.62	15098.6	22847.2	24375.2	18900.6	25048.3	29129	23303.2	22242.3	21862.3	50385.1	12149.7	23979.8	10605.5	11270.8	8365.72	5441.04	3058.33	1948.29	1317.73
410	26.489	1852.33	345.2	Quinic acid	1	ok	88.2	93.3	84.8	82.7	85.2	93.24	67973	35579.6	17674.3	18220.6	21785.8	19587.4	20017.3	16266.2	60362.4	32641.8	25262.8	77006.4	18792.8	58573.1	44580.1	64183.7	51963.2	35410.5	39129.5	36682
119	15.561	1309.27	115.092	R-(-)-1-Amino-2-propanol	0.64	ok	88	99.3	80.5	77.4	78.1	12.21	16423.9	16144.3	15064.1	14906.1	17348.6	17322.1	16751.2	16413.7	15885.4	17846.9	31405.6	9837.56	9033.87	99608.5	69445.6	4512.26	1475.18	681.082	366.687	232.727
350	24.058	1716.58	217.1	Ribitol; GC-EI-TOF; MS; 5 TMS; BP	1	ok	94.6	98.3	92.2	90.1	91.5	10.64	95923.9	50875.4	105751	110442	129973	113763	123003	70638.3	71823.1	212627	117546	88822.8	83338	64506.7	76440.6	80524.5	51714	78015.6	283666	53679.5
373	25.012	1767.67	292.125	ribonic acid RI 599680	0.92	ok	86.3	96.8	79.4	75.1	83.7	3.8	9568.38	6752.5	5513.06	5582.12	6292.62	5845.56	6827.19	4564.31	98054.6	10179.8	6997.06	9891.92	5037.06	7718.07	7677.81	9185.31	7474.66	20885.4	7067.12	6970.06
556	32.591	2238.26	368.173	Sinapic acid; GC-EI-TOF; MS; 2 TMS; BP	0.96	ok	88.8	99.9	81.4	76.2	86.5	33.81	2811.88	4091.94	4272.69	24622	14011.9	9703.55	9035.15	7611.57	6865.85	7572.69	7535.7	3066.36	6542.27	2917.19	2857.51	4531.88	13350	3544.69	4099.12	4025.31
443	27.671	1922.68	319.189	Sorbitol	0.92	ok	91.1	99.4	85.5	81.9	88.7	13.3	79087.3	34851.2	45265.6	41753.9	49046.1	42671.4	49040.2	23467.2	24385.8	76212.3	38772.9	73529.9	27597.9	50898.9	62397.6	71159.4	33193.6	38404.9	60628.1	151631
559	32.664	2243.41	144.12	Spermidine; GC-EI-TOF; MS; n TMS; RT	0.36	ok	92.2	98.8	87.9	80.1	95	6.54	7919.19	802.5	31.0067	56.3349	52.3688	73.5594	98.6074	150.451	209.725	349.096	442.096	4799.49	542.93	3627.01	5335.58	7524.86	2016.12	1752.81	1366.88	621.312
558	32.636	2241.38	341.3	Stearic acid(17:0)	1	ok	92.2	99.5	87.4	76.6	97.2	216.49	42247.1	47120.3	484730	193461	111848	100956	99962.9	67650.9	65924.3	84863.5	76046.5	40519.4	75514	35325.4	33516.3	48257	119324	43828	46181.2	45111.1
132	15.855	1321.37	147.1	Succinic acid; EI-B; MS; 2 TMS; RT	1	ok	93.3	98.8	89.7	86.8	92.5	14.54	384627	347472	19458.9	23236.6	34013.6	41624.1	54587.9	148423	187195	247872	294278	380319	291389	343197	314495	535156	297087	348595	364227	350572
657	38.145	2601.36	361.2	Sucrose	1	ok	92.3	99.5	87.4	84.9	87.8	48.98	25499	22574.1	200845	42739.2	24253	19607.2	18360.6	12356.5	11760.9	12129.2	11821.1	26987.3	10606.1	24200.8	29326.4	26397.8	17962.8	15636.1	13576.8	9470.14
434	27.187	1894.07	179.1	syringic acid	0.96	ok	80.9	95	71.4	70.8	79.7	41.23	11971.7	9697.31	13301.8	14217.5	14288.2	14970.8	16570.4	11163.4	11533.8	32374.9	19365.9	12120.2	14354	9959.48	10119.5	10266	11346.3	30899.5	11858.4	11381.3
422	26.904	1877.03	73.1	Tagatose_1_minor	0.96	ok	94.4	98.7	91.5	84	98.5	79.23	5254098	3744178	2454021	2540163	2898053	2880300	2950498	28034990	5205130	3873258	3206192	5321044	2600442	4593866	4395530	4667536	4092647	6248060	21165030	3928443
237	19.981	1508.19	217.1	Threitol	0.96	ok	95.4	97.4	94	89.1	98.4	43.87	668017	350159	249631	253766	306457	276689	295411	7031604	385225	256002	217467	652120	174789	531396	523296	614649	480809	3788298	372798	369118
172	17.383	1385.46	218.1	Threonine_3TMS_major	0.96	ok	93.5	94.2	93	90.4	94.5	9.11	18695.7	34825.4	29030.8	27790.8	26286.6	26104.3	28618.2	52759.1	45601.9	45118.9	329962	19667.2	38646	25218.7	19564.9	8844	7953.96	3083.49	2042.01	1244.89
508	30.332	2088.44	338.15	trans-4-Hydroxy-3-methoxycinnamate	1	ok	93.7	99.8	89.5	86.7	89.1	96.98	18902.4	17038.5	19707.5	18227.2	22280.7	20734.8	23156.9	16378.1	16376.2	18374.6	35973.5	23605.5	19622.4	17548.7	14855.1	18024.3	11944.6	16364.7	28447	131533
245	20.33	1524.98	230.125	trans-4-Hydroxy-L-proline	0.64	ok	84.9	95.9	77.6	80	74.2	7.96	5227.44	2199.38	5636.06	5052	6396.06	5374.19	6360.94	3952.31	3062.81	3369.5	2901.69	6560.18	3670.62	5281.55	3392.02	1847.19	469.435	261.881	167.352	111.869
547	32.094	2203.09	202.1	tryptophan 3TMS	1	ok	83	96.4	74	76.1	75.6	83.89	37188.4	21196.1	39040.2	42982.6	27453.9	41857.6	53040.2	52125.5	58872.7	70362.5	112747	30274.7	62670.8	26824.7	33675.9	24359.1	8226.95	5196.24	3446.32	1688.51
464	28.349	1962.97	174.1	Tyramine; GC-EI-TOF; MS; 3 TMS; BP	1	ok	86.9	98.7	79	81.2	80.6	16.11	31609.5	29089.4	25765.1	25502.4	26016.8	121672	63806.3	40648.5	35172.6	36045.6	33654.4	31072	31321.1	28426.4	26212	30115.3	32337.2	58509.5	31835.2	29946.6
427	26.982	1881.67	179.1	tyrosine minor	0.76	ok	83.2	99.8	72.2	86.6	69.9	156.2	31930.6	42923	1693.63	2498.55	4901.47	5995.97	9501.51	12695	20689.8	39823.6	64208.9	35315.8	70272.8	26269.4	19397.8	114401	25373.1	34859	45927.4	44157.3
89	14.267	1255.54	189.1	urea	0.52	ok	88.3	96.1	83.1	71.4	92.1	15.51	27115.4	17478.4	0.380605	0.565527	1.90399	0.0380605	3.17501	3.03692	4.79633	7.09067	14.8579	15984	0.0380605	38536.6	128970	41904.5	14690.4	14022.1	14013.1	13748.1
511	30.444	2095.71	441.195	Uric acid	0.96	ok	90.7	99.9	84.6	92.7	85.8	60.65	10828.9	7550.06	2691	2833.5	1841.12	2640.38	3250.25	1424.81	1218.31	4100.02	1939.03	11016.8	1504.51	10257.8	8675.66	8994.85	4394.49	4005.82	3815.99	2414.89
622	35.938	2465.09	217.1	Uridine	0.08	ok	82.2	86.4	79.4	83.1	82.6	2.68	21065.7	12443.9	12887.3	11899.1	11808.1	11544.9	13011.2	10784.9	10409.4	52949.8	17115.5	20677.5	11773.7	15118.8	14921.6	11382.2	6998.43	4863.35	3437.58	2476.65
74	13.488	1222.11	144.1	Valine_2TMS	1	ok	96.3	100	93.8	93.2	94.6	208.02	75540	107596	136296	127462	97161.2	116609	121298	165060	156389	149374	281066	94012.3	141644	103950	104122	58890.8	39718.1	19231.8	11151.5	6877.58
371	24.876	1760.47	297.1	Vanillic acid	1	ok	92.8	98.5	89	91.7	89.4	119.08	21822.8	17566.9	16452	16714.2	19650.6	18802.1	64447.6	32430.3	22891.2	23219.8	20150.7	20232.5	19940.8	16368.8	15132.2	20045.4	32918.7	16622.8	17777.9	16830.4
483	29.151	2011.76	353.148	Xanthine; GC-EI-TOF; MS; n TMS; RT	0.96	ok	87.2	99	79.4	73	83.9	30.71	1337.81	3846.62	585.768	647.993	1009.27	1593.81	2254.12	3895.67	5577.44	9258.96	11660.4	1183.19	11754.5	1294.64	1079.29	2009.27	2618.12	3502.25	4385.38	3333.56
352	24.147	1722.89	217.1	Xylitol; EI-B; MS; 5 TMS; RT	0.76	ok	89.8	93.9	87.1	88.4	85.5	15.3	1868690	1766434	2046129	2085874	2267791	2183985	2288242	15253210	4189533	3085916	2695510	1879838	2207576	1659875	1630418	1903817	2151983	5087471	1921281	1893337
375	25.143	1774.91	292.121	Xylonic acid	0.96	ok	90.1	85.1	93.5	88	98.4	22.87	48980.1	38604	30160.8	32093.5	34556.7	32538.4	35245.3	26151.1	289964	58011.9	40555.4	50499.9	28516.7	40827.8	41539	46331.6	39556	68783.7	10946420	40558.8
33	10.859	1083.69	73.1	L-Alanine	0.32	ok anova	88.7	91.7	86.7	86.9	87.2	13.61	234043	282512	22047.7	30601.2	47901.4	57858.1	83716.1	97608.4	127935	187999	241110	180290	297950	287532	477972	235494	223015	82737.5	48912.7	33202.5
160	16.838	1362.62	204.1	L-Serine; EI-B; MS; 3 TMS; RT	0.96	ok isomeri	95.8	96.1	95.7	95.7	96.2	20.22	43787.5	85261.2	48389.6	43464.6	34703.8	36860.6	40326.6	115682	102311	98428.7	663028	47912.8	82478.4	69267.9	48767.6	29987.2	19950.8	7680.07	4833.78	2794.39
144	16.333	1342.31	281	Uracil	1	no	82.6	99.4	71.4	52.1	94.6	6.54	936.75	883.938	1126.69	1022.44	1263.44	1315.44	1252.94	1113.62	61519.1	2423.81	1546.94	972.331	1527.97	947.384	1038.9	875.509	519.791	289.387	182.014	124.406
143	16.317	1340.76	43.1	Uracil; GC-EI-TOF; MS; 2 TMS; BP	1	no	82.6	95.1	74.2	58.6	87.4	46.43	52492.5	41162.1	86518.3	78398.1	62149.7	77101.6	97200.9	116121	95531.9	101532	227657	60454.1	114726	44466.5	62469.7	54893.8	28684.6	21045.2	11609.7	7676.41
89	14.267	1255.54	189.1	urea	0.52	ok	88.3	96.1	83.1	71.4	92.1	15.51	27115.4	17478.4	0.380605	0.565527	1.90399	0.0380605	3.17501	3.03692	4.79633	7.09067	14.8579	15984	0.0380605	38536.6	128970	41904.5	14690.4	14022.1	14013.1	13748.1
511	30.444	2095.71	441.195	Uric acid	0.96	ok	90.7	99.9	84.6	92.7	85.8	60.65	10828.9	7550.06	2691	2833.5	1841.12	2640.38	3250.25	1424.81	1218.31	4100.02	1939.03	11016.8	1504.51	10257.8	8675.66	8994.85	4394.49	4005.82	3815.99	2414.89
622	35.938	2465.09	217.1	Uridine	0.08	ok	82.2	86.4	79.4	83.1	82.6	2.68	21065.7	12443.9	12887.3	11899.1	11808.1	11544.9	13011.2	10784.9	10409.4	52949.8	17115.5	20677.5	11773.7	15118.8	14921.6	11382.2	6998.43	4863.35	3437.58	2476.65
74	13.488	1222.11	144.1	Valine_2TMS	1	ok	96.3	100	93.8	93.2	94.6	208.02	75540	107596	136296	127462	97161.2	116609	121298	165060	156389	149374	281066	94012.3	141644	103950	104122	58890.8	39718.1	19231.8	11151.5	6877.58
371	24.876	1760.47	297.1	Vanillic acid	1	ok	92.8	98.5	89	91.7	89.4	119.08	21822.8	17566.9	16452	16714.2	19650.6	18802.1	64447.6	32430.3	22891.2	23219.8	20150.7	20232.5	19940.8	16368.8	15132.2	20045.4	32918.7	16622.8	17777.9	16830.4
483	29.151	2011.76	353.148	Xanthine; GC-EI-TOF; MS; n TMS; RT	0.96	ok	87.2	99	79.4	73	83.9	30.71	1337.81	3846.62	585.768	647.993	1009.27	1593.81	2254.12	3895.67	5577.44	9258.96	11660.4	1183.19	11754.5	1294.64	1079.29	2009.27	2618.12	3502.25	4385.38	3333.56
352	24.147	1722.89	217.1	Xylitol; EI-B; MS; 5 TMS; RT	0.76	ok	89.8	93.9	87.1	88.4	85.5	15.3	1868690	1766434	2046129	2085874	2267791	2183985	2288242	15253210	4189533	3085916	2695510	1879838	2207576	1659875	1630418	1903817	2151983	5087471	1921281	1893337
329	23.286	1675.88	73	Xylitol; GC-EI-TOF; MS; n TMS; RT	0.68	no	81.7	95.8	72.2	58.3	82.3	3.83	58935.3	71405.5	65241.2	68144	81894.9	75157.8	830422	127528	80261	79287.5	69739.3	54159.9	59846.4	45522.3	42383.3	56477.8	147666	70610.1	78445.8	76143.1
375	25.143	1774.91	292.121	Xylonic acid	0.96	ok	90.1	85.1	93.5	88	98.4	22.87	48980.1	38604	30160.8	32093.5	34556.7	32538.4	35245.3	26151.1	289964	58011.9	40555.4	50499.9	28516.7	40827.8	41539	46331.6	39556	68783.7	10946420	40558.8
120	15.57	1309.42	115.1	z artifact	0.04	no	76.5	83.9	71.6	76.6	73.7	277.95	46621.3	16144.3	15064.1	14906.1	17375.4	17367.1	16751.2	16413.7	15885.4	255850	27423.3	15208.1	16202.9	41056.2	81890	10389.1	3874.11	1860.67	1110.15	650.402
139	16.169	1334.55	184.004	z artifact	1	no	87.8	99.1	80.3	72	82.8	7130.09	1734767	1746124	107216	140768	217025	270167	395336	518618	762124	1171056	1557898	1652795	1843076	1709189	1678153	2701968	1591985	1767306	1822329	1782960
81	13.831	1233.25	174.1	z double bin 32+1986	0.52	no	88.9	94.2	85.4	75.4	93	6.96	73205.7	12782.1	10324	12506.2	11795.1	21307.8	29736.5	37264.9	53331.4	70750.8	68685.4	12975.8	94623.8	15033.4	15042.8	14376.9	199962	11741.6	11225.6	12355.2

## Sheet: Matrix Metaboanalyst
sample	WT-UP-1	WT-HP-5	IPA-UP-1	IPA-UP-2	IPA-UP-3	IPA-UP-4	IPA-UP-5	IPA-HP-1	IPA-HP-2	IPA-HP-3	IPA-HP-4	WT-UP-2	IPA-HP-5	WT-IP-3	WT-UP-4	WT-UP-5	WT-HP-1	WT-HP-2	WT-HP-3	WT-HP-4
label	WT-UP	WT-HP	IPA-UP	IPA-UP	IPA-UP	IPA-UP	IPA-UP	IPA-HP	IPA-HP	IPA-HP	IPA-HP	WT-UP	IPA-HP	WT-UP	WT-UP	WT-UP	WT-HP	WT-HP	WT-HP	WT-HP
(+)-pantothenic acid	1827186	1123716	1006792	1040525	1092635	1040487	1105099	534849	2264144	1039724	811448	1797613	611602	1511200	1453165	1594912	1065644	1502358	3172015	1158295
(alpha-D-mannosyl)7-beta-D-mannosyl-diacetylchitobiosyl-L-asparagine- isoform A (protein)	11973.7	61777	119052	156585	177874	161577	182710	1297509	223076	164380	157171	19487	121687	21996.5	26702.2	33411.8	37648.1	41254.8	54464.4	77886.6
1-3-Diaminopropane	7468.81	13852.2	10888.4	10626.6	10771.5	10591.2	11732.7	13099.8	11915.1	35815.3	18735.9	13589.8	13175.9	12728.8	11410.3	12740	9579.39	11894.8	13730.6	14193.6
1-4-Benzenedicarboxylic acid	17455	8528.38	8037	7662.31	8845.62	7976.25	7786.5	7609.81	41704.3	14543.3	9927.68	15054.7	8007.97	11164.1	8804.13	9633.68	10391	30781.3	8839.5	8644.56
2-3-Bisphospho-glycerate	3336.5	1278.12	322.102	132.135	1927.97	2525.54	255.082	387.73	335.884	2136.26	1061.71	1170.58	1570.88	748.089	1060.69	1851.59	1287.25	1133	1044.94	102954
2-{[3-4-dihydroxy-2-5-bis(hydroxymethyl)oxolan-2-yl]oxy}-6-(hydroxymethyl)oxane-3-4-5-triol	1707598	4062312	2069652	2041653	2057220	2000113	2041099	4159023	4192461	4023596	7490694	1634908	2880298	4115063	2521224	769813	601461	280930	81341	86693.9
2-Aminoethanol	161073	214438	244134	235982	252767	235584	261061	285926	1664049	588107	415516	168455	313760	139747	142889	154303	224993	350734	1091650	224535
2-hydroxyglutaric acid	38561.7	16523.9	15030.5	19297.9	28336.8	34201.6	45802.3	12503.6	15039.4	20302.6	22921.6	32672.7	23122	28360.7	26076.2	44943.7	391784	16974	17826.6	16401.2
2-hydroxypyrazinyl-2-propenoic acid ethyl ester	2738	1611.81	1514.06	975.25	1806.88	1891.5	3570.94	1382	28983.9	3099.64	1995.21	2474.95	2470.77	1591.45	3473.82	1683.54	353.24	170.825	108.348	93.3816
3-4-Dihydroxybenzeneacetic acid	7269.88	4333.12	222.379	268.588	455.468	558.295	761.418	951.346	1307.87	2173.62	2943	5616.13	3628.41	5029.3	4670.04	9035.44	4173.06	4556.31	4353.25	4330.88
3-4-Dihydroxymandelic acid	4708.12	3401.88	89.0701	112.424	159.356	215.003	328.449	487.817	770.069	1210.26	2059.27	3612.6	2821.24	3854.27	4436.95	11050.8	3251.94	3264.31	3673.06	3576.94
3-4-Dihydroxy-trans-cinnamate	6064	6471.19	5696.25	5604.94	5861.56	6035.12	7217.81	5752.81	5528.25	6623.12	14092.4	7773.12	7439.3	5805.39	4744.82	5004.91	3736.39	5007.63	7450.62	11757.7
3-Aminoisobutanoic acid	43534.9	44728.2	5736.98	7311.5	11354.4	12858.4	18620.1	21147.2	27457	37966.9	43781.8	42545.1	45315	40131.1	36357.4	55121.5	159409	43882.5	46725.5	45019.1
3-aminoisobutyric acid	94423.6	84614.4	4022.84	5103.17	8577.59	9889.4	17583.6	19097.6	30864.8	54962	78919.7	82584.1	88986.9	68787	65107.1	172381	67098.5	85559.8	95370.4	88236
3-HydroxyBenzoic acid	6969.5	4312.19	4027.25	3871.06	4156.94	3975.69	4095.12	3834.56	18214.7	6767.14	4560.92	6158.19	3860.83	5355.15	4228.22	4707.55	4177.76	5218.99	7323.06	25745.7
4-Hydroxybenzoic acid	18234.7	21307.1	22630.6	21941.6	23695	23874.6	25771.4	21054.3	20085.4	59786.1	30036	19607.2	23346.7	15227.7	15243.3	17075.3	17559.3	32658.4	5895967	19869.4
4-hydroxybutyric acid	122320	189872	185156	184603	197021	201970	218148	2603546	471446	341611	284316	143545	252515	129430	130119	154570	178027	307644	2746932	182562
4-Methyl benzoic acid	2426.25	1099.25	183.245	195.356	291.902	349.347	440.517	560.905	586.724	809.492	901.811	1919.92	928.075	1665.69	1431.34	1825.21	3625.61	1246.44	1233.56	1246.94
5-6-Dihydrouracil	368712	342559	287658	278641	302462	354922	328819	4142444	736877	502595	473536	421469	377749	370228	383651	373180	242695	242630	210020	165781
Adenine	80360.3	59625.5	33302.7	31064.7	33633.9	31559.7	37163.9	21267.8	229388	53485.3	37069.8	81292.5	27806.4	65641.5	59969.8	79097.2	69189.5	3151658	63560	59550.6
Aldehydo-N-acetyl-D-glucosamine	21745.3	14645.4	11869.5	13004.8	13290.8	13076.3	14789.9	9299.88	8660.69	10220.1	29929.1	25664	10135	18565.8	17100	15541.6	6891.61	5363.02	4689.45	2966.35
allantoic acid (dehydrated)	33309.2	12028.1	3686.36	3476.44	2229.59	6636.28	8709.39	5016.63	4977.68	11538.2	10624.6	20439.5	9714.41	20272.8	19126.9	31768	88683.1	10871.6	13803.4	10145.6
Allose	2818955	2049523	981664	1017605	1200327	1152987	1211733	1483985	7658597	3053883	2229159	2853766	1673715	2233921	2040076	2299290	2678855	8766581	2304598	2196856
alpha-Lactose	259952	177799	391104	419061	461842	436057	502685	387425	5139841	857502	557127	265161	418188	215750	250092	228491	157252	165280	210476	215855
Aspartic acid	288022	165851	73414.4	64644.4	94897.2	67855	71205.8	81913.1	74256.9	80229.2	1509432	323785	70488.6	413909	243084	118528	33578.9	15930.9	11490.3	6533.23
benzene-1-2-4-triol	11377.1	16489.4	20420.1	18550.1	21436.1	20491.4	23066.9	21887.8	21326.8	23861.5	44091.7	15381.2	26204.8	11477.4	10475	10488.7	8816.43	8147.24	7369.67	6365.02
Benzoic acid	9266.88	5508.12	395.958	470.343	624.81	855.635	1206.41	1727.47	2435.7	3806.79	5265.55	10991.5	7452.78	5172.1	5594.71	42983.7	5798.88	5524.12	5351.31	5558.25
beta-Alanine	197360	182688	46951.6	57441.9	83319.5	91159.6	123774	123074	146219	179114	202780	195720	195438	176559	168629	236108	443029	178018	190449	184105
beta-Cyano-L-alanine	39555.6	28551.8	38865.9	30665.4	40991.6	31422.8	34786.9	34825.6	28595.1	28002.8	23939.6	71005.4	27165.4	47075.6	32748.2	15521.3	5948.92	2623.05	1864.86	1058.69
beta-mannosylglycerate	225.062	26259.1	313.139	629.02	2073.36	3128.44	3853.28	6364.26	12022	15852.5	27778.9	4264.38	74223.9	10088.5	29752.4	24055.8	36755.3	30815.9	25919.2	23945
butyrolactam	13729.7	15471.4	17263.4	20097.2	22014.2	20896.8	21666.8	74277.4	34823.3	26769.2	24151.1	15860.2	21097.3	14515.8	14729.8	15875.9	17263.4	23491.5	63121.4	16252.8
Cadaverine	16696.1	16549.5	2167	2876.55	4006.18	4834.52	6979.88	8022.79	10495	14525.2	16513.2	15650.9	17586.1	14950.3	14607.7	20366	49742.3	16295.7	17606.7	16889.4
cis-Aconitic acid	69007.7	19057.4	5927.9	7338.07	11199.3	15297.1	17933.6	3554.53	3932.43	5497.9	6041.08	72199.7	5898.91	57390.5	59754.3	79368.4	142255	19718	21622.8	19976.5
Citramalic acid	7204.06	9056.44	13642.9	16217.5	19748.3	18931.2	22250.4	13924.7	13844.2	15868.4	43709.2	7755.69	69451.5	5083.74	5200.08	6076.99	5263.6	6905.07	11294.3	19509.9
citric acid	2152289	1203565	387069	489349	736814	798385	960983	745624	838475	1184554	1189322	1863713	1124791	1939973	1553300	2312069	6146804	1176613	1253646	1138135
cysteine	2367.62	2232.31	4496.5	4068.81	5218.44	4174.69	3986.62	8581.69	5335.88	7284.25	5305.25	2344.9	4212.01	4810.98	16874.7	561.379	256.788	78.4584	69.8451	37.3396
D-(-)-Fructose	6427250	5076098	3628620	3726413	4113476	4078149	4237461	16105160	6545876	5244740	4581998	6647998	3860961	5888080	5695071	6003426	5686833	8262432	23679610	5288675
D-(-)-Ribose	335618	123879	213632	251766	319655	247940	2123969	200118	134528	132548	118471	282284	103119	247489	222350	259955	194016	126251	138080	131864
D-(+)-Fucose	47654.5	22599	5029.75	5154.38	5402.81	4773.12	5916.75	3781	10835.2	6504.37	4555.76	43323.2	3818.38	37889.3	33296	38875.6	33632.9	162952	26204.1	24815.7
D-(+)-Galactosamine	37278	42435.1	20247.5	21783.5	21659.8	20877.3	23618.9	23003.8	1162552	55834.6	37855	39030.8	26901.1	32533.5	32184.4	36149.9	39529.8	54599.6	131932	42011
D-(+)-Galactose	6651577	5913677	3923915	22235230	11334660	7817170	6532321	6378735	5774145	5824210	5677041	6580742	5297441	6188365	6048261	6583066	7506555	13364600	6307488	6160216
D-(+)-Galacturonic acid	12367	12635.4	6167.81	6649.81	6709.88	5962	7083.25	75518.5	14939.8	11251.9	9961.44	12679.2	7758.97	11022.8	10598.8	13121.8	16154.4	64104.7	14229	12747
D-(+)-Maltose	1091.75	922.688	5773.56	6599.12	6656.38	6499.81	7010.94	2976.88	3377.5	3888.31	3816	2281.23	4102.94	886.183	691.448	315.479	157.186	73.5133	44.4082	21.2582
D-(+)-Xylose	31849.2	50978.5	17291.5	20267.1	28324.8	28758.6	33854.2	25233.5	26346.6	32601.1	32841.8	30861.6	30929.7	25740	24760	34176.8	187520	48734	53990.8	54018.6
D-homoserine	6237.5	2015.31	7491.88	7238.94	8905.5	7459.88	8378.06	2439.38	2233.19	2331.62	2214.25	6766.22	2268.74	7586.64	5529.27	2391.75	402.339	199.304	131.59	81.3033
Dihydroxyacetone phosphate	0.0796814	251.062	0.796814	3.14778	1.56214	2.79483	3.95025	348.377	687.386	1452.76	2385.81	0.0796814	3698.27	0.0796814	0.0796814	0.0796814	183.562	190.938	192.375	252
dithiothreitol	45816.4	77370.2	2412.87	3536	5020.79	6609.81	9399.27	10169.5	13857.1	24182.4	31020.7	41121.1	34821.4	45359.5	40209.6	79706.9	42867	50485.6	52109	54477.8
DL-2-3-Diaminopropionic acid	923.062	799.812	36.3646	51.3664	83.0734	99.4472	176.226	193.192	278.958	566.541	793.267	839.771	1033.7	920.447	949.836	1940.69	946.25	993.875	1044	1130.94
DL-Malic acid	39483.1	37499.9	2020.89	2604.42	4348.29	4943.94	7929.51	9723.33	14676	23178.9	31668.5	36184.6	36410.2	34217.2	31098.8	63088.1	31347.7	37083	40577.5	38275.8
enolpyruvate	83112.6	113113	13532.4	17634.6	25787.6	28995	48114.7	56402.1	78859.3	107762	72767.3	100304	148821	148744	198847	133386	137759	86707.6	62417.3	55708.8
Ethanolamine	66849.3	90498.2	8758.84	10594.7	15688.5	18648	28138.7	33638	49671	72556.1	88424.1	77774.9	98632.8	84053.1	81918.2	127440	868534	93634.3	94466.5	90656.5
Fructose 6-phosphate	36551.5	34036	50459	29054.1	24685.6	19027	20088.4	65529.5	64290.1	77734.1	76031.9	39468.3	68399.7	35430.1	37368.6	40506.3	36683.4	53244.7	158898	34092.2
fructose-1-phosphate	1124	997.75	219.946	297.783	383.678	576.39	1007.48	3985.93	6142.09	12618.4	17645.6	1093.24	22662.2	1041.81	1338.22	2103.3	753.5	800.375	1116.12	715.5
Fumaric acid	86889	94707.4	11798.1	13268.6	18379.7	21468	27641.1	62080.1	66827.9	88100.7	92982.3	81060.7	92263.6	75948.5	71594.3	113171	77218	92265.5	97975.5	91315.7
Galactaric acid	63075.6	53036.7	9576.01	12753.5	17020.3	19680.9	28178.5	29843.6	37646.8	50592.6	58194.4	56093.4	57540.8	56557.5	58407.3	74291.4	81841.9	1001987	56851.5	55637.1
galactose-6-phosphate	8228.12	2030.69	163.242	264.273	357.323	474.532	779.783	1021.34	1693.08	3284.68	6089.5	6127.89	10015.2	1864.31	4253.07	4342.62	1367.56	3287.38	3708.94	1377.44
Galacturonic acid	18629.8	16706.4	8788.14	10989.1	13493	12829.8	16465.8	15314.5	17111.4	21503.3	21608	17127.7	19929.3	19268.3	19767.6	21009	16183.3	20748.8	30703.9	47118.1
gamma-Amino-n-butyric acid	891160	878768	816366	873583	1068637	937971	1027836	6323840	2158559	1694161	1484268	766195	1169479	606223	583856	845195	1801555	902549	973993	931388
glucoheptulose	11854.6	6856.19	7294	7672.69	8080.81	7549.81	8853.75	20589.7	11850.3	9911.06	8607.49	11178.7	7516.73	8565.98	8580.15	10878.6	12174.6	7320.31	8020.31	7666.25
Gluconic acid	590032	124221	405121	404473	420193	389847	418448	143440	426921	245767	204528	536403	152599	455377	446817	524803	142022	250368	137413	126293
glucosaminic acid	6366.56	2806.25	4430.12	4960.5	4924.06	4624.75	5431.06	2867.19	3013.75	15322.4	5070.18	5278.75	3154.28	4422.99	4968.26	4379.59	1673.36	1129.06	1099.87	762.826
glucose	499663	354095	171263	168675	183681	175984	190505	340312	967030	591727	488629	510862	382680	421832	406797	477535	463678	1090576	425580	408815
Glucose 6-phosphate	1400	41014.7	2312.66	2587.4	3039.41	4450.14	7590.08	160038	206502	304355	333855	1643.98	322440	1382.64	1612.16	1503.03	64320.6	377272	47383.4	43350.7
glucose-1-phosphate	40021.8	70475.4	55370.5	56139.3	63446.6	54158.2	65459.6	57090.4	54516.7	55339.3	113391	52746.9	63122	43010.6	41275.1	42011.7	38612	40412.5	38744.4	34908.2
Glutamic acid	375149	222088	62225	54194.7	55230.1	62216	57462.8	91194.3	77354.5	89509.9	133593	346733	70896	393487	324867	183824	81651.1	39727.4	28174.6	15586.2
Glycerol	361409	163273	503458	523549	535142	531267	548135	272720	1165373	549959	388695	384079	313357	308661	338072	379615	144725	236082	2072363	136424
glycerol-3-galactoside	69508.2	49808.7	29337.6	30894.4	35056.6	31252.5	35410.1	26631	26942.1	87650.5	47753.8	75314.6	31676.1	54900.1	56690.8	57155.7	40413.5	47604.8	67687.1	98854.4
glycerol-alpha-phosphate	276067	188111	330459	348266	357533	357750	418451	400159	1765803	819125	582232	264348	459016	213274	230483	241215	158831	173612	194808	189549
Glycine	287083	319426	648155	614533	541466	611753	668747	735208	696243	1915328	921331	302343	718152	266598	289275	312311	230928	178002	140769	103084
Glycolic acid	27430.8	1456.38	311929	282264	27926.1	252609	4331.56	174429	5004.38	100039	3.23979	10695.1	141774	819579	282470	3.23979	20118.3	279.24	103.237	32.3979
Guanine	11844.2	10289.2	5734.06	5772.62	4889.44	5515.69	6072.88	4408.75	4309.94	24849.8	10065.4	12292.9	6695.1	11295.1	9224.64	11646.5	8655.47	27953.3	11116	9526.56
Gulonic acid	7295.62	6163.19	29630.8	31877.8	31237.8	30443.5	33726	26292.6	26586.3	427269	53144.7	8737.81	28528	6522.45	6542.99	8580.38	3605.19	3083.84	2769.99	1767.99
hexitol	12214.6	7652.5	7001.94	7236	7410	7677.06	8109.69	6647.56	7014.88	18564.4	11216.9	11191.1	7513.08	10011.6	9902.27	9701.58	5914.65	6133.51	6760.14	6450.03
Hydroxylamine	101337	105850	129187	124356	97378.2	113507	103610	477423	202672	134081	97803.6	109204	117724	141448	171101	81844.4	55793.1	24083.9	12046.8	8314.65
indole-3-acetate	50934.8	34635.2	32128.5	30392.1	31135.9	32215.2	36814.7	25926.1	26763.4	32644.2	69147.2	64249.6	35480.7	43231.9	43437	49545	26200.9	33026.3	49780.7	95949.8
inositol-4-monophosphate	4155.25	17374	12229.2	11978.1	11545.4	10563	12342.8	32540.6	30402.4	98090.5	50635.6	3439.41	36909.8	3079.76	3807.99	2867.1	8744.3	7546.74	5780.43	3810.94
isohexonic acid	26347	16542.1	12587.1	13766.3	15069.1	14155.6	15276.6	9055.5	8959.94	23456.1	14080.4	26080.1	10110.4	21513	20913.5	21723.5	13596.2	17189.6	26103.1	43936.5
L-(-)-Phenylalanine	28213.9	31985.6	30075.4	30405.2	33493.6	30615.8	31275.7	48039	39487.2	43503.8	103067	26809.4	32830.7	37959.3	27300	12933.4	7042.87	3070.82	2216.11	1285.07
L-(-)-Threonine	38077.5	63777.7	2719.26	3688.27	5394.72	7316.02	11233.5	18549.9	27263.4	45231.8	63903.8	42474.1	76733.3	30187.8	32101.5	130135	56195.9	68629.3	68464.2	68420.1
L-(+)-Arginine	23258.6	30732.9	4993.62	6766.56	8489.53	10865	12266.9	15929.5	18349.3	22014.3	22436.6	20772.4	23275.9	18102.6	24203.2	32058.9	102676	32709.9	35673.9	30008.8
L-5-Oxoproline	1316737	932670	973320	998360	1158889	1151090	5511554	2548994	1762542	1798512	1637986	1305254	1427190	1184920	1066515	1426927	1388451	930610	967730	921613
lactic acid	4480.81	7920.88	1.26766	1.59172	26.5455	14.6967	40.7585	5.10807	5.58966	292.421	894.392	1799.29	11089.6	402.659	478.675	5157.12	49.125	5483.25	4082.25	5725.38
lactulose	129948	64844.6	81423	86580	92901.4	89884.9	103227	68986.2	4588979	161910	104365	123506	75944.8	91665.4	91855.7	89963.5	51468.2	51839.5	50769.6	43433.6
L-Alanine	510155	556366	30892.8	43250.6	75399.2	82435.7	119996	166871	225375	332980	455432	476669	522599	649444	912251	784132	520940	268852	220919	299729
L-Asparagine	146431	41917.8	93178.1	73045.8	64597.5	77709	75817.1	85143.1	67122.1	81459.5	281558	134549	66863.9	147792	135443	49216.9	14316.7	5914.11	3413.31	1773.44
L-Aspartic acid	582587	386979	388217	401026	464336	457564	481864	37840.2	817134	751937	647902	559840	554976	507016	451261	576247	453582	1337325	398158	378817
Lauric acid	2300.06	1713.19	1532.5	1750.44	1510.31	1698.25	1541.75	1349.19	1439	5004.51	2524.78	2578.39	2069.65	1494.65	1343.23	1625.38	2489.99	1729.25	1702.19	1736.19
L-Glutamine	3323.88	10400.8	3096.69	2261.75	2582.62	2298.19	2176.44	15211.8	13941.8	13258.1	11331.5	4461.73	12516.6	3512.69	2187.33	988.497	2125.4	855.766	649.195	369.554
L-Iditol	1832512	1116310	1021570	1055416	1108534	1056890	1120924	555735	3997562	1160467	848238	1842119	622051	1540217	1472290	1588678	1025162	1312474	2056041	5732130
Linoleic acid	28649.5	44595.7	41526.4	38370.7	46297.6	43143.4	47991.6	34087.3	167068	84942.8	60202.4	40961.4	49729.1	43450	40299.8	60716.1	68254.7	41646.3	50650.4	43278.2
L-Isoleucine	29362.2	42330.9	42429.6	41793.6	25183.8	35484.9	36458	62745.5	57027.1	52439	172744	36413.8	47988.9	45804.8	43279.1	18610.3	12453	5122.95	2841.88	1727.72
L-Leucine	30403.5	57278.1	55070.8	51251.2	33218.6	45546.5	47690.3	81285.1	75431.4	69589.2	191673	35294.9	63429.7	41167.8	40755.1	19257	17803.2	7402.64	4170.41	2471.95
L-Lysine	244813	288695	139580	144564	133152	142937	156117	202954	198017	218032	435555	218505	206012	178605	200854	147017	131273	85532	60884.8	37687.2
L-Methionine	5500.75	10585.9	10124.4	9896.69	12784.9	9144.56	10419.3	17158.1	14967.8	15099.1	323640	6094.52	14102.3	7380.6	5167.04	2408.91	2287.51	1041.15	741.689	433.739
L-Serine	84897.8	163570	49092.5	44363.8	37218.7	38788.9	43514.9	124996	116555	128815	710174	89584.6	156110	103861	83436.1	105181	91048.3	94502.9	94735.5	88892.8
L-threonic Acid	17710.9	7036.56	15116.4	14590.2	17984	16124.4	17546.7	11286.4	310518	27054	17642.7	16850	12923.3	13035.7	12031.1	15628.6	8221.97	20549.2	7557.38	7678.19
L-Tyrosine	340660	344956	295962	305723	286724	308426	333950	341434	329471	1992778	577455	325045	368907	285174	292763	272214	192490	161382	126311	86476.4
Malic acid	1984667	1706281	193028	211386	322871	387451	484564	601215	688439	912004	976396	1808176	961495	1770356	1487705	2369595	21848450	1706734	1800899	1687400
meso-Erythritol	93438	48190.2	15441.3	17874.3	23724.6	25346.9	30299	18247.3	19156	22380.2	23950.2	86093.3	22485.8	73320.5	76804	99379.1	110343	48093.5	52056.2	51336.1
methanolphosphate	15925.4	14820.8	17883.1	17851.4	19974.6	20704.9	21451.9	668115	50320.2	36716.9	29445	16366.8	24179.6	13113	12841.8	16753.3	27888.8	14797.3	16397.1	14298.6
methyltetrahydrophenanthrenone	3378.81	4200.12	151.634	205.394	349.435	371.933	687.426	847.845	1536.34	2418.53	3382.88	3258.11	4155.1	4777.9	3260.24	5230.17	14909.6	3352	4020.31	4071.56
Myo-Inositol	1620841	1054678	1321306	1381817	1441475	1359530	1502703	1375361	19973100	3085653	2108148	1614934	1584361	1305442	1338457	1396359	1038749	1408342	2793987	1102928
N-Acetyl galactosamine	16011.2	14924.1	59484.6	61307.8	66145.3	62502.9	250197	99004.4	74400.1	68858.2	65254.2	16056.1	57901.9	14509.1	14691	18316.3	22506.7	1037236	16535.9	15421.4
N-Acetyl-D-glucosamine	2661.06	2542.12	1372.73	1471.07	1831.76	1768.26	2084.6	1342.58	1537.03	2047.84	2267.91	2719.06	1814.73	2389.85	2395.79	3470.61	8000.56	2333.5	3303.88	3081.56
n-acetyl-d-hexosamine	21991.6	24126.8	83088.5	85907.2	90162.5	86678.5	97911.9	75760.6	937275	164642	112304	24400.6	80215.8	21441.5	22291.7	25697.8	23909.6	29249.2	71288.2	25651.6
Nicotinic acid	63519.1	78567.3	85455.1	79953	83746	81043	83315.9	74289.7	70892.6	854298	127963	87603.3	75575.9	64178.4	66087.6	69271.6	53346.2	57263.8	59466.1	58968.5
N-methylalanine	7726.88	3330.94	3563.19	3103.5	2652.81	2845	3211.31	3355.31	3199.56	17795.9	4191.94	8612.17	2735.68	8817.04	9557.05	6192.92	1610.76	910.156	527.352	325.669
n-Methylethanolamine	383205	288598	718664	691251	564338	624577	683506	433362	422793	3187768	592190	357006	407347	310454	365676	305451	153295	104699	78640.3	43266.7
Oleic acid	7887.44	5571.06	5614.31	5714.31	6133.06	5763.62	6805.06	5317.38	5430.62	5506.31	11212.4	8961.11	6645.42	5601.13	5001.82	6109.32	4462.08	7848.52	20433.1	5449.31
Ornithine	14605.9	19113.9	169.17	217.793	571.028	782.463	972.866	1142.91	2477.26	5531.85	11641.5	14436	14240.7	9908.83	8395.89	20134.6	10810.6	18858.1	20369.5	19354.3
Oxalic acid	2604	793	2087.19	970.438	2560.56	2367.31	393.062	2667.5	3158.94	4995.12	7718.3	180.75	1369.85	941.312	907.375	82.3541	11.1849	5.49486	15.1792	15.0669
p-Coummaric acid	35684.2	28682.4	29983.1	27321.5	29035.4	28868.9	32669.2	24772.9	23241.2	25507.3	50872.4	43615.2	27372.5	32003.3	28575.3	33246.6	21960	33429.9	80037.1	27542.6
Pelargonic acid	2390.19	2173.94	31.883	36.7606	60.6666	96.4263	189.203	239.491	412.436	770.163	1377.14	1705.48	2551.15	2197.75	2707.44	2381.94	1760.25	2060.06	1741.38	2326.62
pentitol	47419.9	28161.6	13308.7	13570.6	17180.2	14675.9	15503.6	10119.3	1478540	26624	16823.1	48762.3	12388.9	38871.3	37347.4	41714.8	30652.5	63801.8	29500.9	28779.4
Phosphate	5724537	4425443	8237045	8272698	8295191	8326303	8342558	8358765	8369612	8371721	8376024	5189652	8381367	5283937	5293031	5355663	4092452	4418996	4630770	4620193
pipecolic acid	22851.7	11389.8	21454.2	19607.3	15972.3	16680.5	18261.4	11729.8	10368.3	10753.5	22729.9	18654.5	8065.02	20398.7	19192.5	11019.3	4144.49	1909.84	979.471	555.308
Palmitic acid	154237	149393	159169	165384	156815	159753	184728	139896	152727	178874	351939	182268	205969	122242	112406	124670	114833	179679	446526	144076
proline	1231386	538198	1500721	1329222	785240	1055386	1131833	774071	612828	556131	3783017	1198172	449498	1635257	1516381	509313	165742	62090.5	32191.3	18480.9
Psicose	12062.6	8256.69	1370.05	1739.93	2573.32	3223.73	4196.36	3406.77	4316.4	5826.29	6754.6	11160.4	6497.16	10254.6	10579.3	14415.1	46082.2	8838.19	10014	9222.12
Putrescine	387084	283204	57391.5	49935.1	58769.6	51513.1	59042.5	42637.6	44948100	106541	68274.5	396947	47752.2	299902	304274	344322	283624	441975	1739003	240480
Pyrrole-2-carboxylic acid	8760.62	15098.6	22847.2	24375.2	18900.6	25048.3	29129	23303.2	22242.3	21862.3	50385.1	12149.7	23979.8	10605.5	11270.8	8365.72	5441.04	3058.33	1948.29	1317.73
Quinic acid	67973	35579.6	17674.3	18220.6	21785.8	19587.4	20017.3	16266.2	60362.4	32641.8	25262.8	77006.4	18792.8	58573.1	44580.1	64183.7	51963.2	35410.5	39129.5	36682
R-(-)-1-Amino-2-propanol	16423.9	16144.3	15064.1	14906.1	17348.6	17322.1	16751.2	16413.7	15885.4	17846.9	31405.6	9837.56	9033.87	99608.5	69445.6	4512.26	1475.18	681.082	366.687	232.727
Ribitol	95923.9	50875.4	105751	110442	129973	113763	123003	70638.3	71823.1	212627	117546	88822.8	83338	64506.7	76440.6	80524.5	51714	78015.6	283666	53679.5
ribonic acid	9568.38	6752.5	5513.06	5582.12	6292.62	5845.56	6827.19	4564.31	98054.6	10179.8	6997.06	9891.92	5037.06	7718.07	7677.81	9185.31	7474.66	20885.4	7067.12	6970.06
Sinapic acid	2811.88	4091.94	4272.69	24622	14011.9	9703.55	9035.15	7611.57	6865.85	7572.69	7535.7	3066.36	6542.27	2917.19	2857.51	4531.88	13350	3544.69	4099.12	4025.31
Sorbitol	79087.3	34851.2	45265.6	41753.9	49046.1	42671.4	49040.2	23467.2	24385.8	76212.3	38772.9	73529.9	27597.9	50898.9	62397.6	71159.4	33193.6	38404.9	60628.1	151631
Spermidine	7919.19	802.5	31.0067	56.3349	52.3688	73.5594	98.6074	150.451	209.725	349.096	442.096	4799.49	542.93	3627.01	5335.58	7524.86	2016.12	1752.81	1366.88	621.312
Stearic acid	42247.1	47120.3	484730	193461	111848	100956	99962.9	67650.9	65924.3	84863.5	76046.5	40519.4	75514	35325.4	33516.3	48257	119324	43828	46181.2	45111.1
Succinic acid	384627	347472	19458.9	23236.6	34013.6	41624.1	54587.9	148423	187195	247872	294278	380319	291389	343197	314495	535156	297087	348595	364227	350572
Sucrose	25499	22574.1	200845	42739.2	24253	19607.2	18360.6	12356.5	11760.9	12129.2	11821.1	26987.3	10606.1	24200.8	29326.4	26397.8	17962.8	15636.1	13576.8	9470.14
syringic acid	11971.7	9697.31	13301.8	14217.5	14288.2	14970.8	16570.4	11163.4	11533.8	32374.9	19365.9	12120.2	14354	9959.48	10119.5	10266	11346.3	30899.5	11858.4	11381.3
Tagatose	5254098	3744178	2454021	2540163	2898053	2880300	2950498	28034990	5205130	3873258	3206192	5321044	2600442	4593866	4395530	4667536	4092647	6248060	21165030	3928443
Threitol	668017	350159	249631	253766	306457	276689	295411	7031604	385225	256002	217467	652120	174789	531396	523296	614649	480809	3788298	372798	369118
Threonine	18695.7	34825.4	29030.8	27790.8	26286.6	26104.3	28618.2	52759.1	45601.9	45118.9	329962	19667.2	38646	25218.7	19564.9	8844	7953.96	3083.49	2042.01	1244.89
trans-4-Hydroxy-3-methoxycinnamate	18902.4	17038.5	19707.5	18227.2	22280.7	20734.8	23156.9	16378.1	16376.2	18374.6	35973.5	23605.5	19622.4	17548.7	14855.1	18024.3	11944.6	16364.7	28447	131533
trans-4-Hydroxy-L-proline	5227.44	2199.38	5636.06	5052	6396.06	5374.19	6360.94	3952.31	3062.81	3369.5	2901.69	6560.18	3670.62	5281.55	3392.02	1847.19	469.435	261.881	167.352	111.869
tryptophan	37188.4	21196.1	39040.2	42982.6	27453.9	41857.6	53040.2	52125.5	58872.7	70362.5	112747	30274.7	62670.8	26824.7	33675.9	24359.1	8226.95	5196.24	3446.32	1688.51
Tyramine	31609.5	29089.4	25765.1	25502.4	26016.8	121672	63806.3	40648.5	35172.6	36045.6	33654.4	31072	31321.1	28426.4	26212	30115.3	32337.2	58509.5	31835.2	29946.6
tyrosine	31930.6	42923	1693.63	2498.55	4901.47	5995.97	9501.51	12695	20689.8	39823.6	64208.9	35315.8	70272.8	26269.4	19397.8	114401	25373.1	34859	45927.4	44157.3
urea	27115.4	17478.4	0.380605	0.565527	1.90399	0.0380605	3.17501	3.03692	4.79633	7.09067	14.8579	15984	0.0380605	38536.6	128970	41904.5	14690.4	14022.1	14013.1	13748.1
Uric acid	10828.9	7550.06	2691	2833.5	1841.12	2640.38	3250.25	1424.81	1218.31	4100.02	1939.03	11016.8	1504.51	10257.8	8675.66	8994.85	4394.49	4005.82	3815.99	2414.89
Uridine	21065.7	12443.9	12887.3	11899.1	11808.1	11544.9	13011.2	10784.9	10409.4	52949.8	17115.5	20677.5	11773.7	15118.8	14921.6	11382.2	6998.43	4863.35	3437.58	2476.65
Valine	75540	107596	136296	127462	97161.2	116609	121298	165060	156389	149374	281066	94012.3	141644	103950	104122	58890.8	39718.1	19231.8	11151.5	6877.58
Vanillic acid	21822.8	17566.9	16452	16714.2	19650.6	18802.1	64447.6	32430.3	22891.2	23219.8	20150.7	20232.5	19940.8	16368.8	15132.2	20045.4	32918.7	16622.8	17777.9	16830.4
Xanthine	1337.81	3846.62	585.768	647.993	1009.27	1593.81	2254.12	3895.67	5577.44	9258.96	11660.4	1183.19	11754.5	1294.64	1079.29	2009.27	2618.12	3502.25	4385.38	3333.56
Xylitol	1868690	1766434	2046129	2085874	2267791	2183985	2288242	15253210	4189533	3085916	2695510	1879838	2207576	1659875	1630418	1903817	2151983	5087471	1921281	1893337
Xylonic acid	48980.1	38604	30160.8	32093.5	34556.7	32538.4	35245.3	26151.1	289964	58011.9	40555.4	50499.9	28516.7	40827.8	41539	46331.6	39556	68783.7	10946420	40558.8

## Sheet: data_processed
	IPA-HP-1	IPA-HP-2	IPA-HP-3	IPA-HP-4	IPA-HP-5	IPA-UP-1	IPA-UP-2	IPA-UP-3	IPA-UP-4	IPA-UP-5	WT-HP-5	WT-HP-1	WT-HP-2	WT-HP-3	WT-HP-4	WT-UP-1	WT-UP-2	WT-IP-3	WT-UP-4	WT-UP-5
Label	IPA-HP	IPA-HP	IPA-HP	IPA-HP	IPA-HP	IPA-UP	IPA-UP	IPA-UP	IPA-UP	IPA-UP	WT-HP	WT-HP	WT-HP	WT-HP	WT-HP	WT-UP	WT-UP	WT-UP	WT-UP	WT-UP
(+)-pantothenic acid	534849	2264144	1039724	811448	611602	1006792	1040525	1092635	1040487	1105099	1123716	1065644	1502358	3172015	1158295	1827186	1797613	1511200	1453165	1594912
(alpha-D-mannosyl)7-beta-D-mannosyl-diacetylchitobiosyl-L-asparagine- isoform A (protein)	1297509	223076	164380	157171	121687	119052	156585	177874	161577	182710	61777	37648.1	41254.8	54464.4	77886.6	11973.7	19487	21996.5	26702.2	33411.8
1-3-Diaminopropane	13099.8	11915.1	35815.3	18735.9	13175.9	10888.4	10626.6	10771.5	10591.2	11732.7	13852.2	9579.39	11894.8	13730.6	14193.6	7468.81	13589.8	12728.8	11410.3	12740
1-4-Benzenedicarboxylic acid	7609.81	41704.3	14543.3	9927.68	8007.97	8037	7662.31	8845.62	7976.25	7786.5	8528.38	10391	30781.3	8839.5	8644.56	17455	15054.7	11164.1	8804.13	9633.68
2-3-Bisphospho-glycerate	387.73	335.884	2136.26	1061.71	1570.88	322.102	132.135	1927.97	2525.54	255.082	1278.12	1287.25	1133	1044.94	102954	3336.5	1170.58	748.089	1060.69	1851.59
2-{[3-4-dihydroxy-2-5-bis(hydroxymethyl)oxolan-2-yl]oxy}-6-(hydroxymethyl)oxane-3-4-5-triol	4159023	4192461	4023596	7490694	2880298	2069652	2041653	2057220	2000113	2041099	4062312	601461	280930	81341	86693.9	1707598	1634908	4115063	2521224	769813
2-Aminoethanol	285926	1664049	588107	415516	313760	244134	235982	252767	235584	261061	214438	224993	350734	1091650	224535	161073	168455	139747	142889	154303
2-hydroxyglutaric acid	12503.6	15039.4	20302.6	22921.6	23122	15030.5	19297.9	28336.8	34201.6	45802.3	16523.9	391784	16974	17826.6	16401.2	38561.7	32672.7	28360.7	26076.2	44943.7
2-hydroxypyrazinyl-2-propenoic acid ethyl ester	1382	28983.9	3099.64	1995.21	2470.77	1514.06	975.25	1806.88	1891.5	3570.94	1611.81	353.24	170.825	108.348	93.3816	2738	2474.95	1591.45	3473.82	1683.54
3-4-Dihydroxybenzeneacetic acid	951.346	1307.87	2173.62	2943	3628.41	222.379	268.588	455.468	558.295	761.418	4333.12	4173.06	4556.31	4353.25	4330.88	7269.88	5616.13	5029.3	4670.04	9035.44
3-4-Dihydroxymandelic acid	487.817	770.069	1210.26	2059.27	2821.24	89.0701	112.424	159.356	215.003	328.449	3401.88	3251.94	3264.31	3673.06	3576.94	4708.12	3612.6	3854.27	4436.95	11050.8
3-4-Dihydroxy-trans-cinnamate	5752.81	5528.25	6623.12	14092.4	7439.3	5696.25	5604.94	5861.56	6035.12	7217.81	6471.19	3736.39	5007.63	7450.62	11757.7	6064	7773.12	5805.39	4744.82	5004.91
3-Aminoisobutanoic acid	21147.2	27457	37966.9	43781.8	45315	5736.98	7311.5	11354.4	12858.4	18620.1	44728.2	159409	43882.5	46725.5	45019.1	43534.9	42545.1	40131.1	36357.4	55121.5
3-aminoisobutyric acid	19097.6	30864.8	54962	78919.7	88986.9	4022.84	5103.17	8577.59	9889.4	17583.6	84614.4	67098.5	85559.8	95370.4	88236	94423.6	82584.1	68787	65107.1	172381
3-HydroxyBenzoic acid	3834.56	18214.7	6767.14	4560.92	3860.83	4027.25	3871.06	4156.94	3975.69	4095.12	4312.19	4177.76	5218.99	7323.06	25745.7	6969.5	6158.19	5355.15	4228.22	4707.55
4-Hydroxybenzoic acid	21054.3	20085.4	59786.1	30036	23346.7	22630.6	21941.6	23695	23874.6	25771.4	21307.1	17559.3	32658.4	5895967	19869.4	18234.7	19607.2	15227.7	15243.3	17075.3
4-hydroxybutyric acid	2603546	471446	341611	284316	252515	185156	184603	197021	201970	218148	189872	178027	307644	2746932	182562	122320	143545	129430	130119	154570
4-Methyl benzoic acid	560.905	586.724	809.492	901.811	928.075	183.245	195.356	291.902	349.347	440.517	1099.25	3625.61	1246.44	1233.56	1246.94	2426.25	1919.92	1665.69	1431.34	1825.21
5-6-Dihydrouracil	4142444	736877	502595	473536	377749	287658	278641	302462	354922	328819	342559	242695	242630	210020	165781	368712	421469	370228	383651	373180
Adenine	21267.8	229388	53485.3	37069.8	27806.4	33302.7	31064.7	33633.9	31559.7	37163.9	59625.5	69189.5	3151658	63560	59550.6	80360.3	81292.5	65641.5	59969.8	79097.2
Aldehydo-N-acetyl-D-glucosamine	9299.88	8660.69	10220.1	29929.1	10135	11869.5	13004.8	13290.8	13076.3	14789.9	14645.4	6891.61	5363.02	4689.45	2966.35	21745.3	25664	18565.8	17100	15541.6
allantoic acid (dehydrated)	5016.63	4977.68	11538.2	10624.6	9714.41	3686.36	3476.44	2229.59	6636.28	8709.39	12028.1	88683.1	10871.6	13803.4	10145.6	33309.2	20439.5	20272.8	19126.9	31768
Allose	1483985	7658597	3053883	2229159	1673715	981664	1017605	1200327	1152987	1211733	2049523	2678855	8766581	2304598	2196856	2818955	2853766	2233921	2040076	2299290
alpha-Lactose	387425	5139841	857502	557127	418188	391104	419061	461842	436057	502685	177799	157252	165280	210476	215855	259952	265161	215750	250092	228491
Aspartic acid	81913.1	74256.9	80229.2	1509432	70488.6	73414.4	64644.4	94897.2	67855	71205.8	165851	33578.9	15930.9	11490.3	6533.23	288022	323785	413909	243084	118528
benzene-1-2-4-triol	21887.8	21326.8	23861.5	44091.7	26204.8	20420.1	18550.1	21436.1	20491.4	23066.9	16489.4	8816.43	8147.24	7369.67	6365.02	11377.1	15381.2	11477.4	10475	10488.7
Benzoic acid	1727.47	2435.7	3806.79	5265.55	7452.78	395.958	470.343	624.81	855.635	1206.41	5508.12	5798.88	5524.12	5351.31	5558.25	9266.88	10991.5	5172.1	5594.71	42983.7
beta-Alanine	123074	146219	179114	202780	195438	46951.6	57441.9	83319.5	91159.6	123774	182688	443029	178018	190449	184105	197360	195720	176559	168629	236108
beta-Cyano-L-alanine	34825.6	28595.1	28002.8	23939.6	27165.4	38865.9	30665.4	40991.6	31422.8	34786.9	28551.8	5948.92	2623.05	1864.86	1058.69	39555.6	71005.4	47075.6	32748.2	15521.3
beta-mannosylglycerate	6364.26	12022	15852.5	27778.9	74223.9	313.139	629.02	2073.36	3128.44	3853.28	26259.1	36755.3	30815.9	25919.2	23945	225.062	4264.38	10088.5	29752.4	24055.8
butyrolactam	74277.4	34823.3	26769.2	24151.1	21097.3	17263.4	20097.2	22014.2	20896.8	21666.8	15471.4	17263.4	23491.5	63121.4	16252.8	13729.7	15860.2	14515.8	14729.8	15875.9
Cadaverine	8022.79	10495	14525.2	16513.2	17586.1	2167	2876.55	4006.18	4834.52	6979.88	16549.5	49742.3	16295.7	17606.7	16889.4	16696.1	15650.9	14950.3	14607.7	20366
cis-Aconitic acid	3554.53	3932.43	5497.9	6041.08	5898.91	5927.9	7338.07	11199.3	15297.1	17933.6	19057.4	142255	19718	21622.8	19976.5	69007.7	72199.7	57390.5	59754.3	79368.4
Citramalic acid	13924.7	13844.2	15868.4	43709.2	69451.5	13642.9	16217.5	19748.3	18931.2	22250.4	9056.44	5263.6	6905.07	11294.3	19509.9	7204.06	7755.69	5083.74	5200.08	6076.99
citric acid	745624	838475	1184554	1189322	1124791	387069	489349	736814	798385	960983	1203565	6146804	1176613	1253646	1138135	2152289	1863713	1939973	1553300	2312069
cysteine	8581.69	5335.88	7284.25	5305.25	4212.01	4496.5	4068.81	5218.44	4174.69	3986.62	2232.31	256.788	78.4584	69.8451	37.3396	2367.62	2344.9	4810.98	16874.7	561.379
D-(-)-Fructose	16105160	6545876	5244740	4581998	3860961	3628620	3726413	4113476	4078149	4237461	5076098	5686833	8262432	23679610	5288675	6427250	6647998	5888080	5695071	6003426
D-(-)-Ribose	200118	134528	132548	118471	103119	213632	251766	319655	247940	2123969	123879	194016	126251	138080	131864	335618	282284	247489	222350	259955
D-(+)-Fucose	3781	10835.2	6504.37	4555.76	3818.38	5029.75	5154.38	5402.81	4773.12	5916.75	22599	33632.9	162952	26204.1	24815.7	47654.5	43323.2	37889.3	33296	38875.6
D-(+)-Galactosamine	23003.8	1162552	55834.6	37855	26901.1	20247.5	21783.5	21659.8	20877.3	23618.9	42435.1	39529.8	54599.6	131932	42011	37278	39030.8	32533.5	32184.4	36149.9
D-(+)-Galactose	6378735	5774145	5824210	5677041	5297441	3923915	22235230	11334660	7817170	6532321	5913677	7506555	13364600	6307488	6160216	6651577	6580742	6188365	6048261	6583066
D-(+)-Galacturonic acid	75518.5	14939.8	11251.9	9961.44	7758.97	6167.81	6649.81	6709.88	5962	7083.25	12635.4	16154.4	64104.7	14229	12747	12367	12679.2	11022.8	10598.8	13121.8
D-(+)-Maltose	2976.88	3377.5	3888.31	3816	4102.94	5773.56	6599.12	6656.38	6499.81	7010.94	922.688	157.186	73.5133	44.4082	21.2582	1091.75	2281.23	886.183	691.448	315.479
D-(+)-Xylose	25233.5	26346.6	32601.1	32841.8	30929.7	17291.5	20267.1	28324.8	28758.6	33854.2	50978.5	187520	48734	53990.8	54018.6	31849.2	30861.6	25740	24760	34176.8
D-homoserine	2439.38	2233.19	2331.62	2214.25	2268.74	7491.88	7238.94	8905.5	7459.88	8378.06	2015.31	402.339	199.304	131.59	81.3033	6237.5	6766.22	7586.64	5529.27	2391.75
Dihydroxyacetone phosphate	348.377	687.386	1452.76	2385.81	3698.27	0.796814	3.14778	1.56214	2.79483	3.95025	251.062	183.562	190.938	192.375	252	0.0796814	0.0796814	0.0796814	0.0796814	0.0796814
dithiothreitol	10169.5	13857.1	24182.4	31020.7	34821.4	2412.87	3536	5020.79	6609.81	9399.27	77370.2	42867	50485.6	52109	54477.8	45816.4	41121.1	45359.5	40209.6	79706.9
DL-2-3-Diaminopropionic acid	193.192	278.958	566.541	793.267	1033.7	36.3646	51.3664	83.0734	99.4472	176.226	799.812	946.25	993.875	1044	1130.94	923.062	839.771	920.447	949.836	1940.69
DL-Malic acid	9723.33	14676	23178.9	31668.5	36410.2	2020.89	2604.42	4348.29	4943.94	7929.51	37499.9	31347.7	37083	40577.5	38275.8	39483.1	36184.6	34217.2	31098.8	63088.1
enolpyruvate	56402.1	78859.3	107762	72767.3	148821	13532.4	17634.6	25787.6	28995	48114.7	113113	137759	86707.6	62417.3	55708.8	83112.6	100304	148744	198847	133386
Ethanolamine	33638	49671	72556.1	88424.1	98632.8	8758.84	10594.7	15688.5	18648	28138.7	90498.2	868534	93634.3	94466.5	90656.5	66849.3	77774.9	84053.1	81918.2	127440
Fructose 6-phosphate	65529.5	64290.1	77734.1	76031.9	68399.7	50459	29054.1	24685.6	19027	20088.4	34036	36683.4	53244.7	158898	34092.2	36551.5	39468.3	35430.1	37368.6	40506.3
fructose-1-phosphate	3985.93	6142.09	12618.4	17645.6	22662.2	219.946	297.783	383.678	576.39	1007.48	997.75	753.5	800.375	1116.12	715.5	1124	1093.24	1041.81	1338.22	2103.3
Fumaric acid	62080.1	66827.9	88100.7	92982.3	92263.6	11798.1	13268.6	18379.7	21468	27641.1	94707.4	77218	92265.5	97975.5	91315.7	86889	81060.7	75948.5	71594.3	113171
Galactaric acid	29843.6	37646.8	50592.6	58194.4	57540.8	9576.01	12753.5	17020.3	19680.9	28178.5	53036.7	81841.9	1001987	56851.5	55637.1	63075.6	56093.4	56557.5	58407.3	74291.4
galactose-6-phosphate	1021.34	1693.08	3284.68	6089.5	10015.2	163.242	264.273	357.323	474.532	779.783	2030.69	1367.56	3287.38	3708.94	1377.44	8228.12	6127.89	1864.31	4253.07	4342.62
Galacturonic acid	15314.5	17111.4	21503.3	21608	19929.3	8788.14	10989.1	13493	12829.8	16465.8	16706.4	16183.3	20748.8	30703.9	47118.1	18629.8	17127.7	19268.3	19767.6	21009
gamma-Amino-n-butyric acid	6323840	2158559	1694161	1484268	1169479	816366	873583	1068637	937971	1027836	878768	1801555	902549	973993	931388	891160	766195	606223	583856	845195
glucoheptulose	20589.7	11850.3	9911.06	8607.49	7516.73	7294	7672.69	8080.81	7549.81	8853.75	6856.19	12174.6	7320.31	8020.31	7666.25	11854.6	11178.7	8565.98	8580.15	10878.6
Gluconic acid	143440	426921	245767	204528	152599	405121	404473	420193	389847	418448	124221	142022	250368	137413	126293	590032	536403	455377	446817	524803
glucosaminic acid	2867.19	3013.75	15322.4	5070.18	3154.28	4430.12	4960.5	4924.06	4624.75	5431.06	2806.25	1673.36	1129.06	1099.87	762.826	6366.56	5278.75	4422.99	4968.26	4379.59
glucose	340312	967030	591727	488629	382680	171263	168675	183681	175984	190505	354095	463678	1090576	425580	408815	499663	510862	421832	406797	477535
Glucose 6-phosphate	160038	206502	304355	333855	322440	2312.66	2587.4	3039.41	4450.14	7590.08	41014.7	64320.6	377272	47383.4	43350.7	1400	1643.98	1382.64	1612.16	1503.03
glucose-1-phosphate	57090.4	54516.7	55339.3	113391	63122	55370.5	56139.3	63446.6	54158.2	65459.6	70475.4	38612	40412.5	38744.4	34908.2	40021.8	52746.9	43010.6	41275.1	42011.7
Glutamic acid	91194.3	77354.5	89509.9	133593	70896	62225	54194.7	55230.1	62216	57462.8	222088	81651.1	39727.4	28174.6	15586.2	375149	346733	393487	324867	183824
Glycerol	272720	1165373	549959	388695	313357	503458	523549	535142	531267	548135	163273	144725	236082	2072363	136424	361409	384079	308661	338072	379615
glycerol-3-galactoside	26631	26942.1	87650.5	47753.8	31676.1	29337.6	30894.4	35056.6	31252.5	35410.1	49808.7	40413.5	47604.8	67687.1	98854.4	69508.2	75314.6	54900.1	56690.8	57155.7
glycerol-alpha-phosphate	400159	1765803	819125	582232	459016	330459	348266	357533	357750	418451	188111	158831	173612	194808	189549	276067	264348	213274	230483	241215
Glycine	735208	696243	1915328	921331	718152	648155	614533	541466	611753	668747	319426	230928	178002	140769	103084	287083	302343	266598	289275	312311
Glycolic acid	174429	5004.38	100039	3.23979	141774	311929	282264	27926.1	252609	4331.56	1456.38	20118.3	279.24	103.237	32.3979	27430.8	10695.1	819579	282470	3.23979
Guanine	4408.75	4309.94	24849.8	10065.4	6695.1	5734.06	5772.62	4889.44	5515.69	6072.88	10289.2	8655.47	27953.3	11116	9526.56	11844.2	12292.9	11295.1	9224.64	11646.5
Gulonic acid	26292.6	26586.3	427269	53144.7	28528	29630.8	31877.8	31237.8	30443.5	33726	6163.19	3605.19	3083.84	2769.99	1767.99	7295.62	8737.81	6522.45	6542.99	8580.38
hexitol	6647.56	7014.88	18564.4	11216.9	7513.08	7001.94	7236	7410	7677.06	8109.69	7652.5	5914.65	6133.51	6760.14	6450.03	12214.6	11191.1	10011.6	9902.27	9701.58
Hydroxylamine	477423	202672	134081	97803.6	117724	129187	124356	97378.2	113507	103610	105850	55793.1	24083.9	12046.8	8314.65	101337	109204	141448	171101	81844.4
indole-3-acetate	25926.1	26763.4	32644.2	69147.2	35480.7	32128.5	30392.1	31135.9	32215.2	36814.7	34635.2	26200.9	33026.3	49780.7	95949.8	50934.8	64249.6	43231.9	43437	49545
inositol-4-monophosphate	32540.6	30402.4	98090.5	50635.6	36909.8	12229.2	11978.1	11545.4	10563	12342.8	17374	8744.3	7546.74	5780.43	3810.94	4155.25	3439.41	3079.76	3807.99	2867.1
isohexonic acid	9055.5	8959.94	23456.1	14080.4	10110.4	12587.1	13766.3	15069.1	14155.6	15276.6	16542.1	13596.2	17189.6	26103.1	43936.5	26347	26080.1	21513	20913.5	21723.5
L-(-)-Phenylalanine	48039	39487.2	43503.8	103067	32830.7	30075.4	30405.2	33493.6	30615.8	31275.7	31985.6	7042.87	3070.82	2216.11	1285.07	28213.9	26809.4	37959.3	27300	12933.4
L-(-)-Threonine	18549.9	27263.4	45231.8	63903.8	76733.3	2719.26	3688.27	5394.72	7316.02	11233.5	63777.7	56195.9	68629.3	68464.2	68420.1	38077.5	42474.1	30187.8	32101.5	130135
L-(+)-Arginine	15929.5	18349.3	22014.3	22436.6	23275.9	4993.62	6766.56	8489.53	10865	12266.9	30732.9	102676	32709.9	35673.9	30008.8	23258.6	20772.4	18102.6	24203.2	32058.9
L-5-Oxoproline	2548994	1762542	1798512	1637986	1427190	973320	998360	1158889	1151090	5511554	932670	1388451	930610	967730	921613	1316737	1305254	1184920	1066515	1426927
lactic acid	5.10807	5.58966	292.421	894.392	11089.6	1.26766	1.59172	26.5455	14.6967	40.7585	7920.88	49.125	5483.25	4082.25	5725.38	4480.81	1799.29	402.659	478.675	5157.12
lactulose	68986.2	4588979	161910	104365	75944.8	81423	86580	92901.4	89884.9	103227	64844.6	51468.2	51839.5	50769.6	43433.6	129948	123506	91665.4	91855.7	89963.5
L-Alanine	166871	225375	332980	455432	522599	30892.8	43250.6	75399.2	82435.7	119996	556366	520940	268852	220919	299729	510155	476669	649444	912251	784132
L-Asparagine	85143.1	67122.1	81459.5	281558	66863.9	93178.1	73045.8	64597.5	77709	75817.1	41917.8	14316.7	5914.11	3413.31	1773.44	146431	134549	147792	135443	49216.9
L-Aspartic acid	37840.2	817134	751937	647902	554976	388217	401026	464336	457564	481864	386979	453582	1337325	398158	378817	582587	559840	507016	451261	576247
Lauric acid	1349.19	1439	5004.51	2524.78	2069.65	1532.5	1750.44	1510.31	1698.25	1541.75	1713.19	2489.99	1729.25	1702.19	1736.19	2300.06	2578.39	1494.65	1343.23	1625.38
L-Glutamine	15211.8	13941.8	13258.1	11331.5	12516.6	3096.69	2261.75	2582.62	2298.19	2176.44	10400.8	2125.4	855.766	649.195	369.554	3323.88	4461.73	3512.69	2187.33	988.497
L-Iditol	555735	3997562	1160467	848238	622051	1021570	1055416	1108534	1056890	1120924	1116310	1025162	1312474	2056041	5732130	1832512	1842119	1540217	1472290	1588678
Linoleic acid	34087.3	167068	84942.8	60202.4	49729.1	41526.4	38370.7	46297.6	43143.4	47991.6	44595.7	68254.7	41646.3	50650.4	43278.2	28649.5	40961.4	43450	40299.8	60716.1
L-Isoleucine	62745.5	57027.1	52439	172744	47988.9	42429.6	41793.6	25183.8	35484.9	36458	42330.9	12453	5122.95	2841.88	1727.72	29362.2	36413.8	45804.8	43279.1	18610.3
L-Leucine	81285.1	75431.4	69589.2	191673	63429.7	55070.8	51251.2	33218.6	45546.5	47690.3	57278.1	17803.2	7402.64	4170.41	2471.95	30403.5	35294.9	41167.8	40755.1	19257
L-Lysine	202954	198017	218032	435555	206012	139580	144564	133152	142937	156117	288695	131273	85532	60884.8	37687.2	244813	218505	178605	200854	147017
L-Methionine	17158.1	14967.8	15099.1	323640	14102.3	10124.4	9896.69	12784.9	9144.56	10419.3	10585.9	2287.51	1041.15	741.689	433.739	5500.75	6094.52	7380.6	5167.04	2408.91
L-Serine	124996	116555	128815	710174	156110	49092.5	44363.8	37218.7	38788.9	43514.9	163570	91048.3	94502.9	94735.5	88892.8	84897.8	89584.6	103861	83436.1	105181
L-threonic Acid	11286.4	310518	27054	17642.7	12923.3	15116.4	14590.2	17984	16124.4	17546.7	7036.56	8221.97	20549.2	7557.38	7678.19	17710.9	16850	13035.7	12031.1	15628.6
L-Tyrosine	341434	329471	1992778	577455	368907	295962	305723	286724	308426	333950	344956	192490	161382	126311	86476.4	340660	325045	285174	292763	272214
Malic acid	601215	688439	912004	976396	961495	193028	211386	322871	387451	484564	1706281	21848450	1706734	1800899	1687400	1984667	1808176	1770356	1487705	2369595
meso-Erythritol	18247.3	19156	22380.2	23950.2	22485.8	15441.3	17874.3	23724.6	25346.9	30299	48190.2	110343	48093.5	52056.2	51336.1	93438	86093.3	73320.5	76804	99379.1
methanolphosphate	668115	50320.2	36716.9	29445	24179.6	17883.1	17851.4	19974.6	20704.9	21451.9	14820.8	27888.8	14797.3	16397.1	14298.6	15925.4	16366.8	13113	12841.8	16753.3
methyltetrahydrophenanthrenone	847.845	1536.34	2418.53	3382.88	4155.1	151.634	205.394	349.435	371.933	687.426	4200.12	14909.6	3352	4020.31	4071.56	3378.81	3258.11	4777.9	3260.24	5230.17
Myo-Inositol	1375361	19973100	3085653	2108148	1584361	1321306	1381817	1441475	1359530	1502703	1054678	1038749	1408342	2793987	1102928	1620841	1614934	1305442	1338457	1396359
N-Acetyl galactosamine	99004.4	74400.1	68858.2	65254.2	57901.9	59484.6	61307.8	66145.3	62502.9	250197	14924.1	22506.7	1037236	16535.9	15421.4	16011.2	16056.1	14509.1	14691	18316.3
N-Acetyl-D-glucosamine	1342.58	1537.03	2047.84	2267.91	1814.73	1372.73	1471.07	1831.76	1768.26	2084.6	2542.12	8000.56	2333.5	3303.88	3081.56	2661.06	2719.06	2389.85	2395.79	3470.61
n-acetyl-d-hexosamine	75760.6	937275	164642	112304	80215.8	83088.5	85907.2	90162.5	86678.5	97911.9	24126.8	23909.6	29249.2	71288.2	25651.6	21991.6	24400.6	21441.5	22291.7	25697.8
Nicotinic acid	74289.7	70892.6	854298	127963	75575.9	85455.1	79953	83746	81043	83315.9	78567.3	53346.2	57263.8	59466.1	58968.5	63519.1	87603.3	64178.4	66087.6	69271.6
N-methylalanine	3355.31	3199.56	17795.9	4191.94	2735.68	3563.19	3103.5	2652.81	2845	3211.31	3330.94	1610.76	910.156	527.352	325.669	7726.88	8612.17	8817.04	9557.05	6192.92
n-Methylethanolamine	433362	422793	3187768	592190	407347	718664	691251	564338	624577	683506	288598	153295	104699	78640.3	43266.7	383205	357006	310454	365676	305451
Oleic acid	5317.38	5430.62	5506.31	11212.4	6645.42	5614.31	5714.31	6133.06	5763.62	6805.06	5571.06	4462.08	7848.52	20433.1	5449.31	7887.44	8961.11	5601.13	5001.82	6109.32
Ornithine	1142.91	2477.26	5531.85	11641.5	14240.7	169.17	217.793	571.028	782.463	972.866	19113.9	10810.6	18858.1	20369.5	19354.3	14605.9	14436	9908.83	8395.89	20134.6
Oxalic acid	2667.5	3158.94	4995.12	7718.3	1369.85	2087.19	970.438	2560.56	2367.31	393.062	793	11.1849	5.49486	15.1792	15.0669	2604	180.75	941.312	907.375	82.3541
p-Coummaric acid	24772.9	23241.2	25507.3	50872.4	27372.5	29983.1	27321.5	29035.4	28868.9	32669.2	28682.4	21960	33429.9	80037.1	27542.6	35684.2	43615.2	32003.3	28575.3	33246.6
Pelargonic acid	239.491	412.436	770.163	1377.14	2551.15	31.883	36.7606	60.6666	96.4263	189.203	2173.94	1760.25	2060.06	1741.38	2326.62	2390.19	1705.48	2197.75	2707.44	2381.94
pentitol	10119.3	1478540	26624	16823.1	12388.9	13308.7	13570.6	17180.2	14675.9	15503.6	28161.6	30652.5	63801.8	29500.9	28779.4	47419.9	48762.3	38871.3	37347.4	41714.8
Phosphate	8358765	8369612	8371721	8376024	8381367	8237045	8272698	8295191	8326303	8342558	4425443	4092452	4418996	4630770	4620193	5724537	5189652	5283937	5293031	5355663
pipecolic acid	11729.8	10368.3	10753.5	22729.9	8065.02	21454.2	19607.3	15972.3	16680.5	18261.4	11389.8	4144.49	1909.84	979.471	555.308	22851.7	18654.5	20398.7	19192.5	11019.3
Palmitic acid	139896	152727	178874	351939	205969	159169	165384	156815	159753	184728	149393	114833	179679	446526	144076	154237	182268	122242	112406	124670
proline	774071	612828	556131	3783017	449498	1500721	1329222	785240	1055386	1131833	538198	165742	62090.5	32191.3	18480.9	1231386	1198172	1635257	1516381	509313
Psicose	3406.77	4316.4	5826.29	6754.6	6497.16	1370.05	1739.93	2573.32	3223.73	4196.36	8256.69	46082.2	8838.19	10014	9222.12	12062.6	11160.4	10254.6	10579.3	14415.1
Putrescine	42637.6	44948100	106541	68274.5	47752.2	57391.5	49935.1	58769.6	51513.1	59042.5	283204	283624	441975	1739003	240480	387084	396947	299902	304274	344322
Pyrrole-2-carboxylic acid	23303.2	22242.3	21862.3	50385.1	23979.8	22847.2	24375.2	18900.6	25048.3	29129	15098.6	5441.04	3058.33	1948.29	1317.73	8760.62	12149.7	10605.5	11270.8	8365.72
Quinic acid	16266.2	60362.4	32641.8	25262.8	18792.8	17674.3	18220.6	21785.8	19587.4	20017.3	35579.6	51963.2	35410.5	39129.5	36682	67973	77006.4	58573.1	44580.1	64183.7
R-(-)-1-Amino-2-propanol	16413.7	15885.4	17846.9	31405.6	9033.87	15064.1	14906.1	17348.6	17322.1	16751.2	16144.3	1475.18	681.082	366.687	232.727	16423.9	9837.56	99608.5	69445.6	4512.26
Ribitol	70638.3	71823.1	212627	117546	83338	105751	110442	129973	113763	123003	50875.4	51714	78015.6	283666	53679.5	95923.9	88822.8	64506.7	76440.6	80524.5
ribonic acid	4564.31	98054.6	10179.8	6997.06	5037.06	5513.06	5582.12	6292.62	5845.56	6827.19	6752.5	7474.66	20885.4	7067.12	6970.06	9568.38	9891.92	7718.07	7677.81	9185.31
Sinapic acid	7611.57	6865.85	7572.69	7535.7	6542.27	4272.69	24622	14011.9	9703.55	9035.15	4091.94	13350	3544.69	4099.12	4025.31	2811.88	3066.36	2917.19	2857.51	4531.88
Sorbitol	23467.2	24385.8	76212.3	38772.9	27597.9	45265.6	41753.9	49046.1	42671.4	49040.2	34851.2	33193.6	38404.9	60628.1	151631	79087.3	73529.9	50898.9	62397.6	71159.4
Spermidine	150.451	209.725	349.096	442.096	542.93	31.0067	56.3349	52.3688	73.5594	98.6074	802.5	2016.12	1752.81	1366.88	621.312	7919.19	4799.49	3627.01	5335.58	7524.86
Stearic acid	67650.9	65924.3	84863.5	76046.5	75514	484730	193461	111848	100956	99962.9	47120.3	119324	43828	46181.2	45111.1	42247.1	40519.4	35325.4	33516.3	48257
Succinic acid	148423	187195	247872	294278	291389	19458.9	23236.6	34013.6	41624.1	54587.9	347472	297087	348595	364227	350572	384627	380319	343197	314495	535156
Sucrose	12356.5	11760.9	12129.2	11821.1	10606.1	200845	42739.2	24253	19607.2	18360.6	22574.1	17962.8	15636.1	13576.8	9470.14	25499	26987.3	24200.8	29326.4	26397.8
syringic acid	11163.4	11533.8	32374.9	19365.9	14354	13301.8	14217.5	14288.2	14970.8	16570.4	9697.31	11346.3	30899.5	11858.4	11381.3	11971.7	12120.2	9959.48	10119.5	10266
Tagatose	28034990	5205130	3873258	3206192	2600442	2454021	2540163	2898053	2880300	2950498	3744178	4092647	6248060	21165030	3928443	5254098	5321044	4593866	4395530	4667536
Threitol	7031604	385225	256002	217467	174789	249631	253766	306457	276689	295411	350159	480809	3788298	372798	369118	668017	652120	531396	523296	614649
Threonine	52759.1	45601.9	45118.9	329962	38646	29030.8	27790.8	26286.6	26104.3	28618.2	34825.4	7953.96	3083.49	2042.01	1244.89	18695.7	19667.2	25218.7	19564.9	8844
trans-4-Hydroxy-3-methoxycinnamate	16378.1	16376.2	18374.6	35973.5	19622.4	19707.5	18227.2	22280.7	20734.8	23156.9	17038.5	11944.6	16364.7	28447	131533	18902.4	23605.5	17548.7	14855.1	18024.3
trans-4-Hydroxy-L-proline	3952.31	3062.81	3369.5	2901.69	3670.62	5636.06	5052	6396.06	5374.19	6360.94	2199.38	469.435	261.881	167.352	111.869	5227.44	6560.18	5281.55	3392.02	1847.19
tryptophan	52125.5	58872.7	70362.5	112747	62670.8	39040.2	42982.6	27453.9	41857.6	53040.2	21196.1	8226.95	5196.24	3446.32	1688.51	37188.4	30274.7	26824.7	33675.9	24359.1
Tyramine	40648.5	35172.6	36045.6	33654.4	31321.1	25765.1	25502.4	26016.8	121672	63806.3	29089.4	32337.2	58509.5	31835.2	29946.6	31609.5	31072	28426.4	26212	30115.3
tyrosine	12695	20689.8	39823.6	64208.9	70272.8	1693.63	2498.55	4901.47	5995.97	9501.51	42923	25373.1	34859	45927.4	44157.3	31930.6	35315.8	26269.4	19397.8	114401
urea	3.03692	4.79633	7.09067	14.8579	0.0380605	0.380605	0.565527	1.90399	0.0380605	3.17501	17478.4	14690.4	14022.1	14013.1	13748.1	27115.4	15984	38536.6	128970	41904.5
Uric acid	1424.81	1218.31	4100.02	1939.03	1504.51	2691	2833.5	1841.12	2640.38	3250.25	7550.06	4394.49	4005.82	3815.99	2414.89	10828.9	11016.8	10257.8	8675.66	8994.85
Uridine	10784.9	10409.4	52949.8	17115.5	11773.7	12887.3	11899.1	11808.1	11544.9	13011.2	12443.9	6998.43	4863.35	3437.58	2476.65	21065.7	20677.5	15118.8	14921.6	11382.2
Valine	165060	156389	149374	281066	141644	136296	127462	97161.2	116609	121298	107596	39718.1	19231.8	11151.5	6877.58	75540	94012.3	103950	104122	58890.8
Vanillic acid	32430.3	22891.2	23219.8	20150.7	19940.8	16452	16714.2	19650.6	18802.1	64447.6	17566.9	32918.7	16622.8	17777.9	16830.4	21822.8	20232.5	16368.8	15132.2	20045.4
Xanthine	3895.67	5577.44	9258.96	11660.4	11754.5	585.768	647.993	1009.27	1593.81	2254.12	3846.62	2618.12	3502.25	4385.38	3333.56	1337.81	1183.19	1294.64	1079.29	2009.27
Xylitol	15253210	4189533	3085916	2695510	2207576	2046129	2085874	2267791	2183985	2288242	1766434	2151983	5087471	1921281	1893337	1868690	1879838	1659875	1630418	1903817
Xylonic acid	26151.1	289964	58011.9	40555.4	28516.7	30160.8	32093.5	34556.7	32538.4	35245.3	38604	39556	68783.7	10946420	40558.8	48980.1	50499.9	40827.8	41539	46331.6

## Sheet: data_normalized
	IPA-HP-1	IPA-HP-2	IPA-HP-3	IPA-HP-4	IPA-HP-5	IPA-UP-1	IPA-UP-2	IPA-UP-3	IPA-UP-4	IPA-UP-5	WT-HP-5	WT-HP-1	WT-HP-2	WT-HP-3	WT-HP-4	WT-UP-1	WT-UP-2	WT-IP-3	WT-UP-4	WT-UP-5
Label	IPA-HP	IPA-HP	IPA-HP	IPA-HP	IPA-HP	IPA-UP	IPA-UP	IPA-UP	IPA-UP	IPA-UP	WT-HP	WT-HP	WT-HP	WT-HP	WT-HP	WT-UP	WT-UP	WT-UP	WT-UP	WT-UP
(+)-pantothenic acid	-0.850868	0.623833	-0.171524	-0.424865	-0.713822	-0.204418	-0.170737	-0.120795	-0.170774	-0.109203	-0.0921295	-0.146358	0.204652	0.968418	-0.0611549	0.404698	0.388021	0.210649	0.170628	0.265749
(alpha-D-mannosyl)7-beta-D-mannosyl-diacetylchitobiosyl-L-asparagine- isoform A (protein)	1.74207	0.633939	0.441771	0.413546	0.252502	0.23872	0.411196	0.491427	0.430948	0.508308	-0.174165	-0.485862	-0.428284	-0.253456	-0.0283251	-1.20685	-0.900328	-0.824087	-0.702075	-0.560992
1-3-Diaminopropane	0.0348788	-0.0783211	1.236	0.462229	0.041799	-0.185922	-0.214987	-0.198817	-0.218977	-0.0967409	0.101576	-0.338886	-0.0803544	0.0910508	0.130652	-0.636101	0.0787345	0.000575574	-0.130016	0.00162402
1-4-Benzenedicarboxylic acid	-0.351756	1.28204	0.270282	-0.0963981	-0.302777	-0.299302	-0.345153	-0.207232	-0.306589	-0.329713	-0.242309	-0.0525931	0.990368	-0.207897	-0.229313	0.445553	0.303474	0.0163342	-0.211748	-0.125269
2-3-Bisphospho-glycerate	-0.633096	-0.71464	0.336327	-0.0608576	0.161689	-0.73844	-1.24462	0.278049	0.431421	-0.870962	0.0445269	0.0485682	-0.0239404	-0.0699042	2.53774	0.589611	-0.00540395	-0.25975	-0.0614068	0.255085
2-{[3-4-dihydroxy-2-5-bis(hydroxymethyl)oxolan-2-yl]oxy}-6-(hydroxymethyl)oxane-3-4-5-triol	0.585384	0.590109	0.56585	0.932584	0.368592	0.173559	0.165521	0.170004	0.153391	0.165361	0.571501	-0.555662	-1.00487	-1.73627	-1.69866	0.0600882	0.0344185	0.579114	0.290022	-0.410036
2-Aminoethanol	0.00669129	1.45165	0.598349	0.31335	0.0829053	-0.122945	-0.150806	-0.0944348	-0.152191	-0.0679481	-0.229349	-0.189928	0.174298	1.1058	-0.191601	-0.46412	-0.427352	-0.580634	-0.562393	-0.499345
2-hydroxyglutaric acid	-0.583685	-0.441924	-0.211561	-0.118418	-0.111734	-0.442378	-0.250523	0.0443961	0.188806	0.413016	-0.369657	2.06076	-0.349027	-0.311406	-0.375378	0.280917	0.153697	0.0450409	-0.0194302	0.39849
2-hydroxypyrazinyl-2-propenoic acid ethyl ester	-0.00166514	1.74134	0.46098	0.208659	0.331103	0.0506072	-0.201323	0.151871	0.178087	0.542048	0.0864403	-0.78298	-1.19909	-1.45986	-1.545	0.389924	0.332072	0.0791575	0.526254	0.111376
3-4-Dihydroxybenzeneacetic acid	-0.505357	-0.308196	0.0064874	0.194205	0.3239	-1.40574	-1.28879	-0.961622	-0.835524	-0.643308	0.43385	0.410534	0.464962	0.43672	0.433528	0.75439	0.594509	0.526144	0.480235	0.889071
3-4-Dihydroxymandelic acid	-0.562138	-0.311443	-0.0631834	0.228684	0.401559	-1.49592	-1.36806	-1.17649	-1.01202	-0.779346	0.504328	0.479576	0.481662	0.546445	0.531883	0.682771	0.537331	0.572888	0.650196	1.15129
3-4-Dihydroxy-trans-cinnamate	-0.12469	-0.172814	0.0455794	0.958174	0.186032	-0.136632	-0.156163	-0.102055	-0.0667873	0.149503	0.0175302	-0.646295	-0.292357	0.187871	0.739258	-0.0610184	0.239085	-0.113694	-0.357514	-0.293013
3-Aminoisobutanoic acid	-0.274988	-0.0791262	0.163982	0.270876	0.296694	-1.25357	-1.07165	-0.74149	-0.64818	-0.370452	0.286917	1.24021	0.272599	0.319687	0.291781	0.266633	0.249382	0.205566	0.131489	0.443642
3-aminoisobutyric acid	-0.478257	-0.176771	0.185614	0.412824	0.488223	-1.45645	-1.30706	-0.980931	-0.891557	-0.530129	0.456581	0.310916	0.463559	0.531732	0.482902	0.525467	0.441328	0.326524	0.291995	0.903484
3-HydroxyBenzoic acid	-0.336292	1.09576	0.185753	-0.176865	-0.330019	-0.291233	-0.327585	-0.262103	-0.303075	-0.275872	-0.228404	-0.257511	-0.0529941	0.258313	1.41379	0.212834	0.0990913	-0.0293239	-0.246477	-0.147782
4-Hydroxybenzoic acid	-0.197537	-0.22495	0.409746	0.0091981	-0.137402	-0.155527	-0.173519	-0.128784	-0.124389	-0.0799062	-0.190594	-0.303159	0.0579026	3.08127	-0.231241	-0.281199	-0.238971	-0.386058	-0.385462	-0.319422
4-hydroxybutyric acid	1.62889	0.419017	0.190942	0.0609589	-0.0230225	-0.2427	-0.244819	-0.198724	-0.181158	-0.126603	-0.224894	-0.270502	0.116792	1.66685	-0.25269	-0.536214	-0.422928	-0.496214	-0.492452	-0.370537
4-Methyl benzoic acid	-0.315002	-0.282314	-0.0485303	0.0299165	0.0507686	-1.12761	-1.08113	-0.789419	-0.658927	-0.490495	0.173722	1.04057	0.264998	0.257456	0.26529	0.748801	0.578784	0.47561	0.365471	0.54204
5-6-Dihydrouracil	1.94973	0.536646	0.223491	0.174749	-0.0102089	-0.233192	-0.259257	-0.192121	-0.0612229	-0.123741	-0.0902387	-0.372295	-0.372515	-0.490638	-0.684222	-0.0300266	0.0794197	-0.0266675	0.00247832	-0.0201689
Adenine	-0.698784	0.82283	-0.10874	-0.343298	-0.527267	-0.411863	-0.456372	-0.405531	-0.446257	-0.341676	-0.0392078	0.0559745	2.49931	0.00167674	-0.0400117	0.151736	0.159115	0.0222942	-0.0355235	0.141599
Aldehydo-N-acetyl-D-glucosamine	-0.194621	-0.25657	-0.11253	0.822249	-0.119803	0.0176317	0.0971029	0.116028	0.101873	0.209004	0.200463	-0.455353	-0.673528	-0.79029	-1.18873	0.544346	0.688495	0.406822	0.335273	0.252138
allantoic acid (dehydrated)	-0.553553	-0.559051	0.0338924	-0.024286	-0.0874551	-0.770869	-0.812222	-1.12551	-0.356216	-0.16448	0.0632192	1.47228	-0.00807635	0.160322	-0.0568221	0.78163	0.437187	0.431412	0.390374	0.748218
Allose	-0.321187	1.10048	0.304002	0.0313021	-0.216959	-0.679171	-0.648021	-0.50496	-0.539817	-0.496767	-0.0414815	0.190497	1.21754	0.060134	0.0186567	0.234657	0.24529	0.0331507	-0.0454838	0.0581364
alpha-Lactose	0.0596899	1.99462	0.654335	0.33158	0.116879	0.066765	0.118439	0.191193	0.148194	0.254618	-0.523252	-0.615168	-0.5779	-0.396977	-0.378088	-0.23896	-0.22411	-0.378453	-0.267902	-0.335509
Aspartic acid	-0.0443018	-0.101898	-0.0564933	1.66596	-0.132466	-0.108596	-0.183266	0.0420586	-0.154816	-0.126524	0.36975	-0.567718	-1.00537	-1.19716	-1.52855	0.693713	0.762411	0.906545	0.594148	0.172567
benzene-1-2-4-triol	0.323431	0.299293	0.403697	0.974511	0.490782	0.258905	0.169616	0.304049	0.262146	0.372214	0.0601429	-0.521914	-0.5953	-0.68855	-0.824796	-0.284863	-0.00453205	-0.276707	-0.36167	-0.360454
Benzoic acid	-0.416703	-0.207789	0.0637378	0.260991	0.47223	-1.31243	-1.20775	-1.03508	-0.843905	-0.635002	0.288377	0.319655	0.290141	0.270815	0.293885	0.6047	0.708479	0.250103	0.297861	1.53769
beta-Alanine	-0.196753	-0.0370825	0.150945	0.265932	0.23176	-1.08969	-0.902832	-0.558222	-0.474894	-0.1915	0.169251	0.990083	0.145258	0.2078	0.176411	0.240827	0.233095	0.137631	0.0950468	0.406933
beta-Cyano-L-alanine	0.358439	0.237635	0.224809	0.128733	0.206203	0.425707	0.280474	0.45834	0.295425	0.357757	0.236706	-0.724545	-1.22639	-1.43546	-1.78242	0.436487	0.79503	0.54315	0.320745	-0.136827
beta-mannosylglycerate	-0.125386	0.201007	0.342943	0.6308	1.13514	-1.67093	-1.31299	-0.700912	-0.489814	-0.382877	0.601928	0.774488	0.684042	0.595242	0.554586	-1.84041	-0.330856	0.111027	0.666019	0.556956
butyrolactam	1.19569	0.457207	0.200783	0.100448	-0.0313391	-0.22686	-0.0786833	0.0101344	-0.0406501	-0.00537421	-0.333701	-0.226858	0.0734532	1.03704	-0.285669	-0.450132	-0.309505	-0.395857	-0.381586	-0.30854
Cadaverine	-0.267412	-0.0632372	0.183792	0.281293	0.32914	-1.26236	-1.04706	-0.795272	-0.652412	-0.373261	0.282962	1.11947	0.271214	0.33003	0.298414	0.289664	0.240528	0.205716	0.188095	0.440693
cis-Aconitic acid	-1.00371	-0.94099	-0.732958	-0.674468	-0.689253	-0.686209	-0.553729	-0.291272	-0.0977024	0.00101296	0.0387443	1.28664	0.0598974	0.117145	0.067983	0.837556	0.865627	0.72312	0.748176	0.924393
Citramalic acid	0.0749933	0.0704428	0.177622	0.973452	1.33716	0.0589344	0.194715	0.349428	0.316241	0.443126	-0.262892	-0.689118	-0.475919	-0.089448	0.33989	-0.442624	-0.384673	-0.716425	-0.698655	-0.576255
citric acid	-0.403221	-0.303348	-0.0093059	-0.00588749	-0.05336	-0.961133	-0.761604	-0.413335	-0.345041	-0.1873	0.00424298	1.39188	-0.0150299	0.0389355	-0.0433238	0.498865	0.376358	0.410485	0.221321	0.559804
cysteine	0.75308	0.516273	0.671392	0.513405	0.398406	0.430978	0.381169	0.505183	0.393971	0.370999	0.0820002	-0.995713	-1.5866	-1.64455	-1.95664	0.111328	0.106521	0.464668	1.09006	-0.605926
D-(-)-Fructose	0.96868	0.103582	-0.109361	-0.239169	-0.403692	-0.463329	-0.437775	-0.342817	-0.351105	-0.314283	-0.140766	-0.0315979	0.327359	1.33908	-0.101345	0.0860091	0.118458	0.00181858	-0.030207	0.0204603
D-(-)-Ribose	-0.0417005	-0.365025	-0.377099	-0.468507	-0.581502	0.0115027	0.145223	0.339594	0.132754	1.88143	-0.43217	-0.0669106	-0.416726	-0.343811	-0.381315	0.379269	0.238373	0.131273	0.0440651	0.171282
D-(+)-Fucose	-0.836589	-0.178364	-0.497424	-0.720048	-0.830439	-0.658167	-0.642865	-0.613434	-0.690909	-0.556623	0.281227	0.529808	1.51635	0.373765	0.339728	0.747676	0.688101	0.604311	0.523514	0.620376
D-(+)-Galactosamine	-0.404695	2.31736	0.210629	-0.059049	-0.296089	-0.493257	-0.442517	-0.446468	-0.472001	-0.386383	0.0202056	-0.0290077	0.195108	0.807329	0.0132351	-0.0697078	-0.0378247	-0.164172	-0.17166	-0.0910306
D-(+)-Galactose	-0.101066	-0.208484	-0.199171	-0.226779	-0.301433	-0.625194	1.24594	0.519085	0.118295	-0.0754001	-0.182727	0.0745573	0.696798	-0.113182	-0.138667	-0.0558843	-0.0674336	-0.13375	-0.158452	-0.0670527
D-(+)-Galacturonic acid	1.46054	0.155219	-0.0731552	-0.171287	-0.372579	-0.557463	-0.496848	-0.489604	-0.584803	-0.44598	0.0202636	0.21819	1.32854	0.115951	0.0273488	0.00296849	0.0230558	-0.0897284	-0.121324	0.0506956
D-(+)-Maltose	0.447968	0.509841	0.578858	0.569659	0.605187	0.772577	0.83807	0.842303	0.830639	0.867734	-0.126034	-0.993336	-1.36575	-1.61275	-1.97375	-0.0435869	0.31754	-0.145816	-0.267412	-0.651944
D-(+)-Xylose	-0.294916	-0.254738	-0.0564744	-0.049626	-0.105461	-0.646716	-0.498924	-0.187351	-0.173202	-0.0213667	0.359643	1.57198	0.317732	0.413078	0.413558	-0.0781933	-0.107512	-0.27642	-0.31255	-0.0125385
D-homoserine	0.0374786	-0.0107306	0.0128169	-0.0153797	-0.00210893	0.650019	0.631271	0.744378	0.647683	0.711049	-0.0667702	-0.946342	-1.32982	-1.55644	-1.81929	0.549989	0.594405	0.656881	0.484195	0.0267154
Dihydroxyacetone phosphate	1.05458	1.2803	1.52884	1.6936	1.83918	-0.964883	-0.5086	-0.7413	-0.548098	-0.43318	0.945783	0.841779	0.854862	0.857353	0.947021	-1.72945	-1.72945	-1.72945	-1.72945	-1.72945
dithiothreitol	-0.512179	-0.314405	0.0415315	0.200716	0.274595	-1.43175	-1.18745	-0.963348	-0.787584	-0.562528	0.784932	0.407471	0.512039	0.53227	0.560687	0.450005	0.380891	0.443599	0.366564	0.803951
DL-2-3-Diaminopropionic acid	-0.502598	-0.279252	0.151472	0.356113	0.517061	-1.51792	-1.30794	-1.01568	-0.906309	-0.558479	0.361108	0.463322	0.493175	0.523088	0.571717	0.448239	0.390747	0.446514	0.465622	0.900006
DL-Malic acid	-0.417958	-0.150618	0.146169	0.34883	0.439434	-1.43813	-1.2734	-0.940546	-0.857178	-0.550391	0.458585	0.342217	0.451325	0.509805	0.471884	0.492051	0.435399	0.399095	0.337041	0.796389
enolpyruvate	-0.159972	0.0970329	0.336475	0.0353826	0.584023	-1.25454	-1.0515	-0.76009	-0.670197	-0.281833	0.373642	0.524794	0.169786	-0.082266	-0.169456	0.137315	0.281487	0.583624	0.806239	0.50006
Ethanolamine	-0.361814	-0.108176	0.138414	0.267121	0.33822	-1.23745	-1.11362	-0.858151	-0.745696	-0.477976	0.282209	1.75384	0.304377	0.310135	0.283346	0.0851062	0.183614	0.234131	0.217389	0.50497
Fructose 6-phosphate	0.373148	0.355523	0.530787	0.510351	0.412713	0.131936	-0.377552	-0.52794	-0.76825	-0.718145	-0.23148	-0.162345	0.181534	1.19069	-0.229958	-0.165669	-0.0948066	-0.19443	-0.145263	-0.0708449
fructose-1-phosphate	0.565988	0.815593	1.23122	1.42479	1.56923	-1.10642	-0.931524	-0.785222	-0.550287	-0.227931	-0.233533	-0.395613	-0.360775	-0.168813	-0.425485	-0.164755	-0.180774	-0.208591	-0.0640522	0.196964
Fumaric acid	0.0633874	0.120319	0.333816	0.375478	0.369484	-1.21939	-1.12865	-0.876924	-0.756934	-0.561686	0.38968	0.23196	0.3695	0.415888	0.361506	0.323118	0.269478	0.219153	0.173543	0.527275
Galactaric acid	-0.306875	-0.148991	0.0519055	0.147056	0.139379	-1.07952	-0.884754	-0.688582	-0.589859	-0.3459	0.0839743	0.378842	2.08152	0.131187	0.116511	0.201804	0.122062	0.127662	0.149539	0.313049
galactose-6-phosphate	-0.352122	-0.0442225	0.359489	0.735529	1.03862	-1.46912	-1.17566	-0.991894	-0.819079	-0.51651	0.0665393	-0.174294	0.359988	0.433488	-0.169911	0.918886	0.739358	0.0144649	0.516881	0.529575
Galacturonic acid	-0.184003	-0.0607921	0.192921	0.198314	0.108504	-0.80079	-0.552581	-0.32463	-0.380598	-0.103507	-0.0873967	-0.122726	0.153254	0.588474	1.06408	0.0336173	-0.0597367	0.0710451	0.0994564	0.167093
gamma-Amino-n-butyric acid	1.57617	0.603365	0.384117	0.264412	0.0486848	-0.276631	-0.215323	-0.032926	-0.150961	-0.0681576	-0.209968	0.439743	-0.185802	-0.116855	-0.157335	-0.197294	-0.334033	-0.545982	-0.580006	-0.245222
glucoheptulose	1.03467	0.325234	0.0957466	-0.0853494	-0.25936	-0.297987	-0.232988	-0.166433	-0.25372	-0.0491238	-0.37748	0.359912	-0.293363	-0.176084	-0.234066	0.325697	0.250315	-0.0915575	-0.0894349	0.215367
Gluconic acid	-0.60982	0.352669	-0.13464	-0.296731	-0.555195	0.306418	0.305005	0.338651	0.272504	0.33498	-0.736767	-0.618589	-0.118272	-0.647698	-0.722167	0.638215	0.554125	0.409613	0.392867	0.534832
glucosaminic acid	-0.160699	-0.121361	1.16179	0.289112	-0.0853991	0.182627	0.271855	0.266038	0.216553	0.343368	-0.177651	-0.585619	-0.89608	-0.916753	-1.20549	0.468773	0.320922	0.181355	0.273088	0.173573
glucose	-0.102459	0.838377	0.395885	0.223421	0.0032453	-0.721048	-0.734767	-0.65799	-0.696553	-0.625126	-0.0666918	0.176206	0.94669	0.0989676	0.0627616	0.243539	0.263507	0.0909976	0.0583031	0.202733
Glucose 6-phosphate	0.971118	1.0839	1.25553	1.29646	1.28107	-0.903596	-0.853928	-0.782688	-0.61399	-0.377756	0.368715	0.567801	1.35055	0.43258	0.393224	-1.12568	-1.0546	-1.1312	-1.06325	-1.09426
glucose-1-phosphate	0.119111	0.0613505	0.0801035	0.978346	0.244869	0.080809	0.0980754	0.251291	0.0530891	0.290403	0.382849	-0.370572	-0.313505	-0.366285	-0.496841	-0.32567	0.0200282	-0.235486	-0.287058	-0.264908
Glutamic acid	-0.0309563	-0.145559	-0.0439373	0.234886	-0.206264	-0.297098	-0.393305	-0.380127	-0.297198	-0.352534	0.588786	-0.107921	-0.609526	-0.848781	-1.261	0.953806	0.898962	0.987037	0.853607	0.457122
Glycerol	-0.298881	0.892182	0.276332	-0.0082812	-0.184972	0.203881	0.235972	0.253934	0.247973	0.273607	-0.719606	-0.818497	-0.41719	1.36427	-0.86694	-0.0679705	-0.0180788	-0.197354	-0.122714	-0.0276652
glycerol-3-galactoside	-0.572731	-0.560674	0.663784	0.0334252	-0.392657	-0.472263	-0.418594	-0.287404	-0.406631	-0.27699	0.0771566	-0.139805	0.0301824	0.395509	0.788643	0.423066	0.506341	0.178178	0.211492	0.219971
glycerol-alpha-phosphate	0.183017	1.46123	0.799846	0.505914	0.301172	0.0182317	0.0634213	0.0860343	0.0865562	0.221504	-0.466925	-0.612608	-0.535991	-0.436801	-0.460366	-0.136618	-0.173967	-0.358826	-0.292008	-0.252821
Glycine	0.447834	0.405216	1.19718	0.624443	0.429463	0.349206	0.307517	0.208453	0.303969	0.373683	-0.204577	-0.458475	-0.662199	-0.845857	-1.0897	-0.288123	-0.247593	-0.346061	-0.282172	-0.222206
Glycolic acid	1.04041	-0.147314	0.854469	-2.60309	0.971086	1.23482	1.2014	0.427702	1.16427	-0.195605	-0.560156	0.318023	-1.11256	-1.44536	-1.83297	0.421717	0.106696	1.55791	1.20164	-2.60309
Guanine	-0.638058	-0.658931	0.954278	0.122088	-0.253353	-0.396036	-0.389864	-0.542766	-0.431789	-0.343174	0.142339	-0.0168727	1.06265	0.213511	0.0714268	0.271943	0.306176	0.228229	0.0417713	0.256436
Gulonic acid	0.357918	0.364354	1.97341	0.765673	0.405197	0.427173	0.469526	0.457776	0.442852	0.502182	-0.482641	-0.793338	-0.883841	-0.946032	-1.20619	-0.384905	-0.280387	-0.449814	-0.447992	-0.290921
hexitol	-0.281567	-0.215147	0.986746	0.364538	-0.130412	-0.217427	-0.176819	-0.147473	-0.103747	-0.0360427	-0.107705	-0.425834	-0.380962	-0.260828	-0.318822	0.469773	0.361692	0.224147	0.210588	0.185301
Hydroxylamine	1.15312	0.567117	0.28455	0.0687789	0.19557	0.259121	0.233053	0.065798	0.170622	0.108221	0.12285	-0.315124	-0.889707	-1.3635	-1.61709	0.0930494	0.14419	0.321134	0.451302	-0.0530594
indole-3-acetate	-0.469905	-0.434518	-0.213401	0.622141	-0.120646	-0.231127	-0.292979	-0.266063	-0.228127	-0.0795597	-0.147493	-0.458168	-0.200445	0.25633	0.986815	0.281843	0.540362	0.0993119	0.10458	0.251047
inositol-4-monophosphate	0.719728	0.675295	1.44108	1.0088	0.802094	0.0799244	0.0663596	0.0423105	-0.0158299	0.0859671	0.309489	-0.13936	-0.235649	-0.409964	-0.68232	-0.625772	-0.749379	-0.821585	-0.682826	-0.86836
isohexonic acid	-0.660091	-0.671109	0.328425	-0.20163	-0.545644	-0.318076	-0.225063	-0.131147	-0.196098	-0.116943	-0.0342871	-0.237974	0.00559413	0.439476	0.980277	0.449136	0.438561	0.238609	0.209256	0.248727
L-(-)-Phenylalanine	0.531762	0.409703	0.470018	1.00706	0.294756	0.24018	0.246969	0.307204	0.251267	0.264545	0.278519	-0.663692	-1.18052	-1.38362	-1.72292	0.200398	0.168604	0.385133	0.179896	-0.285259
L-(-)-Threonine	-0.267194	-0.0257929	0.291571	0.508209	0.622902	-1.47088	-1.27981	-1.04142	-0.850447	-0.58162	0.50697	0.427632	0.552931	0.551421	0.551018	0.183636	0.252136	0.0380819	0.0766131	0.954045
L-(+)-Arginine	-0.180244	-0.0661041	0.0808704	0.0962051	0.125847	-1.1165	-0.871276	-0.688191	-0.489064	-0.391121	0.350154	1.32372	0.400473	0.470481	0.33091	0.125244	0.034003	-0.0770317	0.157375	0.384246
L-5-Oxoproline	0.637096	0.264169	0.28459	0.190088	0.0508402	-0.336043	-0.310368	-0.159655	-0.16648	1.41657	-0.379167	0.0230242	-0.381402	-0.341865	-0.391221	-0.0305806	-0.0394343	-0.137201	-0.243617	0.0506539
lactic acid	-1.46595	-1.43207	0.0560268	0.47642	1.42315	-1.99002	-1.90441	-0.84622	-1.06855	-0.684972	1.29661	-0.614764	1.1583	1.04735	1.17455	1.08238	0.739273	0.17632	0.241349	1.13524
lactulose	-0.254223	2.56854	0.319499	0.0241786	-0.189597	-0.142758	-0.10146	-0.0540693	-0.0762677	0.0168075	-0.295858	-0.451223	-0.446389	-0.460413	-0.565364	0.171614	0.13742	-0.0630766	-0.0616821	-0.0756795
L-Alanine	-0.292149	-0.0909609	0.170319	0.379953	0.472042	-1.42123	-1.19599	-0.82394	-0.764214	-0.512892	0.513956	0.469913	0.0271201	-0.104328	0.0998943	0.45591	0.410463	0.617505	0.844969	0.743662
L-Asparagine	0.304741	0.168685	0.279439	0.988969	0.166481	0.356332	0.217069	0.146752	0.252473	0.238373	-0.10066	-0.715252	-1.22103	-1.53549	-1.91008	0.614942	0.566527	0.620235	0.570316	-0.00882214
L-Aspartic acid	-2.02386	0.459587	0.392376	0.272009	0.146872	-0.141983	-0.115744	0.00273808	-0.00913599	0.0326893	-0.144564	-0.0162016	0.857775	-0.121544	-0.161796	0.186119	0.153925	0.0738164	-0.020348	0.177274
Lauric acid	-0.376004	-0.299607	1.17794	0.366865	0.131224	-0.22498	-0.0673547	-0.242268	-0.103236	-0.217846	-0.092854	0.350414	-0.0817915	-0.10049	-0.0770448	0.256359	0.391771	-0.254622	-0.381248	-0.155224
L-Glutamine	0.971465	0.916479	0.884764	0.78572	0.848461	-0.0325282	-0.230708	-0.147027	-0.220627	-0.25496	0.731662	-0.269926	-0.843735	-1.01799	-1.37338	0.012128	0.197825	0.0469771	-0.25181	-0.752788
L-Iditol	-0.791503	0.965575	-0.135844	-0.41494	-0.691117	-0.249366	-0.220341	-0.176614	-0.219098	-0.166717	-0.17039	-0.24624	-0.0262316	0.373483	1.28651	0.270992	0.275648	0.116256	0.0760908	0.143842
Linoleic acid	-0.400721	1.31055	0.582299	0.211651	0.0058831	-0.188191	-0.273282	-0.0710943	-0.147063	-0.0324047	-0.111418	0.346806	-0.185086	0.0256473	-0.143704	-0.587828	-0.202939	-0.139438	-0.220471	0.220799
L-Isoleucine	0.526679	0.466626	0.413916	1.1631	0.358185	0.280812	0.271321	-0.0470074	0.168486	0.185488	0.279348	-0.489571	-1.04776	-1.41807	-1.73082	0.0494622	0.184725	0.328913	0.293268	-0.237097
L-Leucine	0.576052	0.527769	0.475692	1.13021	0.415822	0.324533	0.278099	-0.00202837	0.201866	0.231579	0.349921	-0.404965	-0.97186	-1.34255	-1.68042	-0.0592342	0.0371371	0.136569	0.13006	-0.354254
L-Lysine	0.222757	0.200623	0.287167	0.909117	0.236197	-0.1137	-0.082171	-0.156076	-0.0923408	-0.0130652	0.539484	-0.168852	-0.553886	-0.859394	-1.29051	0.391294	0.289113	0.107888	0.213405	-0.0670454
L-Methionine	0.510596	0.434479	0.439345	2.14761	0.401281	0.216585	0.203905	0.346623	0.159852	0.232586	0.241429	-0.612458	-1.05117	-1.24019	-1.5392	-0.123432	-0.0663013	0.0404104	-0.158313	-0.583638
L-Serine	0.240822	0.183888	0.265325	1.65536	0.421811	-0.520158	-0.602627	-0.74562	-0.711972	-0.618359	0.459818	-0.0172089	0.013114	0.015116	-0.0367176	-0.0741595	-0.0304055	0.0899957	-0.0883001	0.100279
L-threonic Acid	-0.260088	2.20573	0.390272	0.0722371	-0.159337	-0.0427284	-0.069082	0.0864926	0.00529677	0.0681794	-0.611571	-0.495751	0.185687	-0.558452	-0.546654	0.0751107	0.0380421	-0.152891	-0.212554	-0.0179398
L-Tyrosine	0.106147	0.0760087	1.59686	0.550181	0.171544	-0.0146253	0.012794	-0.0414221	0.0202317	0.0874202	0.114819	-0.378135	-0.527085	-0.734142	-1.05429	0.104229	0.0645812	-0.0460017	-0.0238069	-0.0853044
Malic acid	-0.370351	-0.283168	-0.102195	-0.0582909	-0.0681878	-1.10148	-1.04301	-0.770436	-0.653096	-0.509164	0.300932	1.94182	0.301103	0.335663	0.293771	0.398192	0.338258	0.324655	0.212715	0.51227
meso-Erythritol	-0.614142	-0.574805	-0.448886	-0.394004	-0.445076	-0.749297	-0.630859	-0.401665	-0.348126	-0.203675	0.171941	0.842518	0.170315	0.234404	0.223129	0.707908	0.641641	0.511652	0.549224	0.757804
methanolphosphate	2.37398	0.540123	0.316626	0.160113	0.0204023	-0.193509	-0.194766	-0.115075	-0.0896124	-0.0644787	-0.326705	0.121607	-0.327827	-0.255027	-0.352141	-0.275728	-0.256338	-0.41352	-0.428338	-0.239786
methyltetrahydrophenanthrenone	-0.479842	-0.12656	0.143108	0.342533	0.464726	-1.50276	-1.32241	-1.00661	-0.969531	-0.604491	0.47113	1.22404	0.337083	0.445127	0.452655	0.341818	0.320199	0.547727	0.320587	0.601476
Myo-Inositol	-0.179589	2.02115	0.485031	0.171696	-0.0632337	-0.212568	-0.175737	-0.140972	-0.189111	-0.106757	-0.397947	-0.410464	-0.160098	0.403362	-0.361154	-0.0445103	-0.0475133	-0.222503	-0.20196	-0.167126
N-Acetyl galactosamine	0.509583	0.331567	0.283336	0.24984	0.175357	0.19216	0.21097	0.258291	0.222999	1.08723	-0.669389	-0.413409	1.97328	-0.605491	-0.648965	-0.625582	-0.623836	-0.686963	-0.679198	-0.541775
N-Acetyl-D-glucosamine	-0.555116	-0.415101	-0.118091	-0.0124295	-0.243186	-0.532123	-0.460508	-0.233517	-0.270035	-0.0996736	0.10572	1.2925	0.0170808	0.377022	0.304916	0.153051	0.17537	0.0417798	0.044349	0.427987
n-acetyl-d-hexosamine	0.195685	1.89178	0.719062	0.461107	0.234215	0.25794	0.280435	0.313034	0.286462	0.368632	-0.575869	-0.581965	-0.446048	0.154656	-0.534544	-0.638347	-0.568259	-0.655431	-0.62921	-0.533331
Nicotinic acid	-0.0939517	-0.134344	2.01372	0.375312	-0.0791379	0.0268825	-0.0305511	0.00944767	-0.0188655	0.00500396	-0.0456389	-0.379746	-0.31859	-0.286023	-0.293274	-0.229122	0.0483084	-0.220211	-0.194913	-0.154306
N-methylalanine	0.021645	-0.0100851	1.13543	0.170258	-0.11465	0.0617729	-0.0304351	-0.135183	-0.0884918	-0.00763802	0.0167777	-0.468242	-0.849321	-1.21365	-1.53541	0.578504	0.650916	0.666611	0.720411	0.430772
n-Methylethanolamine	0.129486	0.112516	1.50101	0.3441	0.0869362	0.477139	0.45041	0.31099	0.380697	0.442665	-0.14993	-0.584769	-0.846821	-1.04353	-1.4542	0.0449446	-0.0037276	-0.0997568	0.012764	-0.110923
Oleic acid	-0.241959	-0.218233	-0.202651	0.597931	0.00903741	-0.180783	-0.160908	-0.0812905	-0.151234	0.0357622	-0.18949	-0.439386	0.196368	1.27357	-0.214366	0.201936	0.345614	-0.183429	-0.310832	-0.085658
Ornithine	-0.728493	-0.327047	0.0898585	0.475981	0.580566	-1.7199	-1.58879	-1.08859	-0.925113	-0.812087	0.733297	0.437553	0.726306	0.766314	0.739784	0.593707	0.587635	0.392355	0.306373	0.760294
Oxalic acid	0.742198	0.816744	1.01876	1.21058	0.448393	0.634045	0.296427	0.72416	0.689566	-0.102008	0.207408	-1.67119	-1.98453	-1.53657	-1.53984	0.731576	-0.444486	0.282994	0.266806	-0.791038
p-Coummaric acid	-0.296993	-0.374517	-0.261508	0.577043	-0.175786	-0.0651336	-0.17805	-0.104148	-0.111134	0.0390818	-0.119006	-0.443398	0.0670406	1.12749	-0.168262	0.146309	0.390087	0.0140665	-0.123548	0.0603643
Pelargonic acid	-0.561037	-0.273751	0.0563229	0.363481	0.689334	-1.62678	-1.55154	-1.28677	-1.04186	-0.685609	0.604768	0.493205	0.576332	0.487507	0.640644	0.654889	0.4765	0.610525	0.72076	0.653062
pentitol	-0.699118	2.49328	-0.0795351	-0.373555	-0.569512	-0.523644	-0.51116	-0.360101	-0.461012	-0.425873	-0.0435749	0.0107075	0.480224	-0.013817	-0.0296773	0.290168	0.308048	0.16285	0.137235	0.208067
Phosphate	0.334484	0.336085	0.336397	0.337031	0.337819	0.316371	0.321704	0.325057	0.32968	0.332088	-0.450757	-0.547348	-0.452557	-0.394756	-0.39758	-0.132937	-0.254062	-0.23183	-0.229707	-0.215182
pipecolic acid	0.1274	0.0489328	0.0721325	0.54815	-0.110843	0.511414	0.454163	0.323752	0.351345	0.408934	0.108692	-0.534268	-1.02702	-1.45172	-1.81265	0.55155	0.42248	0.47933	0.440561	0.087663
Palmitic acid	-0.207983	-0.108417	0.0708903	0.838795	0.230928	-0.0615384	-0.0180788	-0.0784466	-0.0573823	0.107427	-0.133462	-0.431988	0.0759884	1.10889	-0.174582	-0.0972513	0.0922159	-0.361048	-0.456223	-0.338732
proline	0.198127	0.0669149	0.0123801	1.0894	-0.107199	0.570024	0.501855	0.206175	0.372268	0.411552	-0.00603225	-0.667654	-1.2192	-1.58821	-1.89995	0.458908	0.443548	0.618253	0.575856	-0.0370197
Psicose	-0.478479	-0.304793	-0.0846464	0.0238591	-0.00466073	-1.14702	-0.971615	-0.684393	-0.519011	-0.325492	0.17123	1.43313	0.221179	0.312847	0.252388	0.449446	0.392398	0.330272	0.353149	0.580211
Putrescine	-0.818688	2.77003	-0.346521	-0.575952	-0.760278	-0.665478	-0.737232	-0.653244	-0.721192	-0.650856	0.157528	0.158293	0.387006	1.09326	0.0732163	0.318635	0.331608	0.187065	0.194528	0.258279
Pyrrole-2-carboxylic acid	0.427448	0.395937	0.384283	0.948946	0.446805	0.414083	0.457865	0.285832	0.476288	0.57836	0.133941	-0.556309	-0.945925	-1.25088	-1.51534	-0.23419	-0.0130142	-0.104944	-0.0638004	-0.265384
Quinic acid	-0.667232	0.53672	-0.0277361	-0.263025	-0.53467	-0.591007	-0.563057	-0.398981	-0.496643	-0.476711	0.0513896	0.399152	0.0470147	0.138709	0.0794051	0.645745	0.760311	0.509091	0.258446	0.593079
R-(-)-1-Amino-2-propanol	0.316246	0.299246	0.359746	0.653411	0.00596447	0.271663	0.266184	0.345029	0.344235	0.326824	0.307647	-0.935685	-1.33727	-1.65901	-1.89525	0.31657	0.05025	1.25318	1.06576	-0.354745
Ribitol	-0.274405	-0.257848	0.822444	0.232484	-0.10984	0.127233	0.170434	0.332515	0.199928	0.277653	-0.601075	-0.584802	-0.17553	1.10936	-0.547672	0.0301565	-0.0463981	-0.364788	-0.19583	-0.144025
ribonic acid	-0.496763	1.98462	0.152155	-0.151145	-0.417033	-0.343983	-0.333912	-0.236988	-0.296607	-0.171027	-0.179926	-0.0977283	0.733536	-0.143084	-0.154272	0.102048	0.128951	-0.0718029	-0.0760346	0.0689944
Sinapic acid	0.215646	0.128276	0.211306	0.207157	0.0873687	-0.273639	1.21041	0.732735	0.421402	0.360926	-0.310265	0.691725	-0.431918	-0.308778	-0.324175	-0.628164	-0.554749	-0.597008	-0.614521	-0.223736
Sorbitol	-0.707701	-0.670105	0.445761	-0.21601	-0.548933	-0.0643984	-0.143477	0.0141481	-0.122193	0.0140309	-0.320431	-0.368151	-0.225348	0.221745	1.11941	0.482021	0.410674	0.0504606	0.249917	0.378584
Spermidine	-0.672341	-0.508246	-0.256517	-0.139837	-0.0383392	-1.45262	-1.15763	-1.1937	-1.02584	-0.881063	0.154702	0.609798	0.540657	0.417795	0.0282822	1.28568	1.03828	0.899905	1.09059	1.26045
Stearic acid	-0.0430123	-0.0641402	0.142236	0.0525883	0.0468458	1.56626	0.815645	0.367868	0.284133	0.276058	-0.338562	0.420736	-0.397753	-0.355014	-0.374172	-0.427775	-0.461898	-0.574002	-0.616963	-0.319082
Succinic acid	-0.108791	0.0400225	0.220046	0.330081	0.323756	-1.41155	-1.29778	-1.05347	-0.924	-0.750149	0.436624	0.336173	0.438693	0.466819	0.442317	0.501762	0.494539	0.428685	0.372686	0.71354
Sucrose	-0.407533	-0.447252	-0.42246	-0.443147	-0.530343	1.83424	0.590152	0.134637	-0.0363221	-0.0891386	0.0769629	-0.106747	-0.218275	-0.331814	-0.621421	0.174915	0.220522	0.132906	0.287351	0.202767
syringic acid	-0.231527	-0.19449	0.976494	0.393478	0.0536893	-0.0326818	0.04285	0.0484819	0.101426	0.216605	-0.391262	-0.213089	0.923573	-0.162998	-0.209592	-0.152214	-0.138226	-0.360996	-0.342914	-0.326606
Tagatose	1.50044	0.109158	-0.135045	-0.291219	-0.464242	-0.512127	-0.483621	-0.374709	-0.379787	-0.35989	-0.16305	-0.0895205	0.260056	1.26817	-0.123355	0.116895	0.127357	0.0059383	-0.0305281	0.0190837
Threitol	1.8721	-0.137185	-0.419893	-0.532756	-0.683897	-0.437327	-0.425963	-0.295441	-0.366132	-0.320837	-0.203213	0.0161516	1.44421	-0.15987	-0.166735	0.243653	0.22699	0.0853594	0.0747324	0.18605
Threonine	0.582575	0.496423	0.49013	1.66592	0.398617	0.229556	0.203759	0.170877	0.166764	0.221098	0.337103	-0.535535	-1.09552	-1.33906	-1.63152	-0.0304984	-0.000560636	0.146368	-0.00364249	-0.472854
trans-4-Hydroxy-3-methoxycinnamate	-0.244844	-0.244952	-0.136504	0.496265	-0.074621	-0.0705455	-0.144089	0.0450437	-0.0226866	0.0813762	-0.207612	-0.542162	-0.245617	0.275169	1.7174	-0.10983	0.0994456	-0.179822	-0.336775	-0.154634
trans-4-Hydroxy-L-proline	0.318749	0.170001	0.225675	0.138473	0.275611	0.525788	0.461963	0.599586	0.498031	0.596374	-0.0231981	-0.924199	-1.2647	-1.52593	-1.76091	0.481879	0.614367	0.487887	0.229562	-0.125006
tryptophan	0.441331	0.518691	0.631996	0.93164	0.558423	0.257622	0.318762	0.0338614	0.301908	0.452387	-0.130548	-0.732018	-1.02403	-1.285	-1.73843	0.226738	0.0960187	0.0191244	0.163684	-0.0421502
Tyramine	0.155064	0.000376912	0.0265897	-0.0467906	-0.123606	-0.332362	-0.343317	-0.321967	1.32713	0.637088	-0.202628	-0.0894739	0.544442	-0.106199	-0.171582	-0.113807	-0.13214	-0.227274	-0.313974	-0.165574
tyrosine	-0.31364	-0.0097079	0.397755	0.694994	0.751149	-1.56707	-1.32511	-0.905821	-0.780405	-0.493942	0.444391	0.117262	0.314903	0.486489	0.462033	0.260302	0.323004	0.138862	-0.0498347	1.05439
urea	-1.13649	-1.00615	-0.894655	-0.683673	-2.38483	-1.72882	-1.61588	-1.26965	-2.38483	-1.12381	1.3328	1.28324	1.26996	1.26978	1.26433	1.45805	1.30731	1.5583	1.90282	1.58219
Uric acid	-0.751304	-0.873071	0.0706889	-0.511658	-0.708977	-0.256785	-0.216656	-0.551951	-0.271556	-0.109941	0.545524	0.124629	0.0526112	0.0148557	-0.340978	0.82601	0.839387	0.783878	0.653597	0.681697
Uridine	-0.0432786	-0.0720963	1.25067	0.332282	0.0280501	0.101545	0.0366703	0.0304226	0.0120971	0.109329	0.0730758	-0.394957	-0.690925	-0.973071	-1.23969	0.501151	0.486027	0.23141	0.220731	0.000550474
Valine	0.494823	0.458204	0.427058	0.856038	0.390997	0.36488	0.319407	0.135197	0.259017	0.285767	0.204424	-0.471871	-0.964032	-1.33387	-1.66186	-0.0356175	0.112839	0.181027	0.182148	-0.204578
Vanillic acid	0.493009	0.0965729	0.112793	-0.0485444	-0.060463	-0.279338	-0.26134	-0.0771459	-0.12738	1.27459	-0.204713	0.51002	-0.267588	-0.191125	-0.25346	0.0421736	-0.043935	-0.285108	-0.374509	-0.0545093
Xanthine	0.311042	0.561419	0.915052	1.07594	1.08155	-1.01087	-0.940434	-0.631283	-0.312509	-0.0706683	0.302203	0.0337754	0.236767	0.393656	0.202326	-0.43467	-0.52036	-0.457556	-0.584488	-0.150896
Xylitol	1.66683	0.483376	0.203365	0.0794874	-0.103399	-0.172954	-0.155334	-0.0787531	-0.113239	-0.070531	-0.30757	-0.126758	0.661225	-0.230613	-0.244031	-0.256032	-0.250584	-0.364555	-0.380954	-0.238976
Xylonic acid	-0.453336	0.920045	0.00148998	-0.202862	-0.403903	-0.371904	-0.336449	-0.294236	-0.328589	-0.282973	-0.231012	-0.217105	0.0987157	2.9928	-0.202814	-0.095117	-0.0776741	-0.199041	-0.189182	-0.12685

## Sheet: pca_score
	PC1	PC2	PC3	PC4	PC5	PC6	PC7	PC8	PC9	PC10	PC11	PC12	PC13	PC14	PC15	PC16	PC17	PC18	PC19	PC20
IPA-HP-1	-4.4276	0.77485	3.16	1.6555	4.7266	-3.0659	0.97163	1.2553	0.35297	1.1087	-0.096656	0.068455	0.11783	-0.0088945	-0.024966	-0.010476	-0.029707	0.0068974	-0.00013499	2.4936e-16
IPA-HP-2	-2.6594	-0.67326	5.3502	-6.7902	0.42165	1.3406	-0.41301	1.5621	-0.18677	-0.24682	0.16473	-0.0083756	0.035383	0.059824	-0.028855	-0.01341	-0.009201	0.034161	-0.0023752	1.4941e-16
IPA-HP-3	-2.2993	-2.4518	4.2383	0.45182	-1.2607	0.47143	-0.68841	-2.4357	2.7132	1.5482	-1.2153	-0.56282	0.021003	0.071361	-0.088253	0.034966	0.012778	0.014558	0.035645	4.9104e-16
IPA-HP-4	-1.8007	-3.75	4.725	2.2986	-2.4304	-0.3206	0.73916	0.43035	-2.4785	-0.30672	-1.2282	0.47233	-0.33225	-0.69943	0.53812	0.10617	0.07605	0.018618	-0.033315	-1.6537e-16
IPA-HP-5	-0.87181	-1.5993	3.9516	3.0451	-0.61058	0.93942	-0.42405	0.2358	1.0343	-1.4992	2.3742	0.40354	0.86296	0.21861	0.13825	-0.39186	0.0046241	-0.11915	0.038646	5.9704e-16
IPA-UP-1	-7.6856	3.7006	-2.9969	-0.35939	-0.55079	-0.11996	0.19387	-0.14265	0.14777	-0.98206	-1.1971	0.28842	1.0399	0.91259	0.92476	0.49065	0.036364	-0.17842	0.025066	-3.9564e-16
IPA-UP-2	-6.9462	3.5181	-2.432	-0.072114	-0.19145	0.23844	-0.057988	-0.5298	-0.25517	-0.6227	-0.58317	-0.10386	0.23422	-0.56286	-0.38681	-1.2213	-0.050853	0.6126	-0.071528	1.6392e-16
IPA-UP-3	-5.364	2.5623	-1.7944	0.10511	-0.78563	0.32284	0.063145	0.24932	-0.19287	0.21704	0.081051	-0.11522	-0.32008	-0.5764	-0.85443	-0.10227	0.26662	-1.0114	0.15721	8.5592e-18
IPA-UP-4	-5.3036	2.1434	-1.4116	0.6122	-0.42461	0.71886	-0.37227	-0.075026	0.26035	0.21213	1.099	0.30532	-0.21894	-0.73409	-0.46197	1.276	-0.30844	0.46487	-0.10923	5.5985e-16
IPA-UP-5	-4.131	1.053	-0.76186	0.41523	-0.41715	0.52325	-0.28882	-0.70696	-1.6817	1.6578	1.4559	-0.65531	-1.1865	1.0355	0.50124	-0.22469	0.10905	0.085827	0.0016512	1.2172e-16
WT-HP-5	1.935	-2.2069	0.27198	1.4879	0.12268	0.16939	0.35546	0.80283	-0.14612	-1.855	-0.97871	-0.65453	-0.60205	1.1387	-1.1823	0.2233	-0.065444	0.14949	-0.040677	4.6785e-16
WT-HP-1	5.5034	0.39397	-0.513	1.3134	3.5755	2.6249	-3.0367	-0.63336	-1.0938	0.066369	-0.80679	0.47153	0.094347	-0.14771	0.13272	0.023068	0.016486	-0.11133	-0.02693	1.8263e-16
WT-HP-2	6.8805	3.115	1.2283	-1.0247	1.5132	1.1095	3.5748	-2.5621	-0.36039	-0.68843	0.2925	0.075308	-0.078834	-0.16051	0.076251	0.095361	0.034693	-0.052828	0.00068512	2.205e-16
WT-HP-3	7.6382	4.9936	1.788	-1.2216	-1.5545	-3.8606	-2.1551	-1.035	-0.36568	-0.76624	0.31134	-0.024595	-0.12019	-0.02963	-0.044923	0.067913	0.039629	-0.00069714	0.013813	3.4344e-17
WT-HP-4	8.4092	5.7693	-0.078997	1.4319	-1.6539	1.3462	0.7085	2.8301	1.4519	1.1143	-0.48895	0.047993	-0.29417	-0.010275	0.33067	-0.1561	-0.063024	0.078162	-0.019493	2.8347e-16
WT-UP-1	2.0164	-3.8212	-3.2631	-1.0787	-0.4653	-0.65848	0.33035	-0.078622	0.56353	0.75005	0.11947	1.9898	-0.11919	0.33427	-0.33364	-0.067697	0.76819	0.19117	0.0036165	1.4323e-16
WT-UP-2	1.8704	-3.564	-2.7276	-0.9527	-0.52647	-0.71109	0.26983	-0.23133	-0.036331	0.55075	0.057767	0.68745	0.021717	0.16682	-0.014767	-0.30832	-1.2061	-0.31476	-0.27836	-1.6653e-16
WT-IP-3	1.0919	-3.7149	-3.4214	-0.55701	0.66372	-0.43212	-0.064103	0.29973	0.83838	-0.9082	0.083972	-0.38863	-0.65211	-0.4298	0.58373	-0.0028423	-0.21527	0.12071	0.73663	-4.996e-16
WT-UP-4	1.307	-3.635	-3.3144	-0.52225	0.60136	-0.48812	-0.070744	0.40625	0.95727	-0.84028	0.27483	-1.1762	-0.25758	-0.54322	0.60302	0.044456	0.47335	-0.11727	-0.59187	1.3878e-16
WT-UP-5	4.837	-2.6077	-1.9982	-0.23799	-0.75327	-0.14794	0.3644	0.35879	-1.5222	1.4902	0.28023	-1.1206	1.7545	-0.034841	-0.40787	0.13708	0.11025	0.1288	0.16096	-1.2212e-15

## Sheet: pca_loadings
	PC1	PC2	PC3	PC4	PC5	PC6	PC7	PC8	PC9	PC10	PC11	PC12	PC13	PC14	PC15	PC16	PC17	PC18	PC19	PC20
(+)-pantothenic acid	0.041685	0.00086475	-0.033303	-0.15666	-0.06868	-0.054389	-0.052928	-0.050451	-0.022869	-0.015067	0.0011088	0.00087355	-0.056542	0.0050933	-0.056928	0.032564	-0.018957	0.01928	-0.001464	-0.034068
(alpha-D-mannosyl)7-beta-D-mannosyl-diacetylchitobiosyl-L-asparagine- isoform A (protein)	-0.08639	0.07782	0.1334	0.050819	0.080236	-0.050411	0.024408	0.10054	-0.014429	0.11432	-0.0015549	-0.15811	-0.026595	-0.020595	-0.058556	0.022072	-0.022032	-0.0074611	-0.0010066	0.097321
1-3-Diaminopropane	0.00036596	-0.0207	0.070538	0.036636	-0.06775	-0.018944	0.0035711	-0.069071	0.097774	0.069524	-0.12697	-0.19073	-0.017072	-0.010535	0.055808	0.0044292	-0.23965	-0.027413	0.086794	0.0042538
1-4-Benzenedicarboxylic acid	0.021455	-0.027132	0.045279	-0.16786	0.022524	0.08036	0.10786	-0.076048	0.022454	0.0093973	-0.022687	0.15425	-0.020217	-0.014647	-0.013375	-0.0017001	-0.032582	-0.073836	0.060814	0.14589
2-3-Bisphospho-glycerate	0.08901	0.026374	-0.0057322	0.1053	-0.14275	0.11517	0.046759	0.21153	0.24217	0.18969	-0.026145	0.17018	-0.044401	-0.16625	-0.15373	0.3783	0.10171	-0.2674	-0.072841	-0.051577
2-{[3-4-dihydroxy-2-5-bis(hydroxymethyl)oxolan-2-yl]oxy}-6-(hydroxymethyl)oxane-3-4-5-triol	-0.10737	-0.14699	0.033454	0.012641	0.042905	0.028398	0.035028	0.038123	-0.0043363	-0.081287	-0.055772	-0.04951	-0.097275	0.021648	-0.042855	0.023989	-5.5726e-05	0.022403	0.17632	0.085112
2-Aminoethanol	-0.0027945	0.044972	0.13982	-0.12483	-0.044813	-0.042241	-0.083747	-0.054525	-0.0093061	-0.033581	-0.017039	0.0096388	-0.034549	0.0091129	-0.0040223	0.024802	0.028614	-0.030614	-0.0041648	-0.12795
2-hydroxyglutaric acid	0.026532	-0.033228	-0.055554	0.047564	0.094566	0.16866	-0.24822	-0.086589	-0.16076	0.1171	0.027868	0.11526	0.0035055	-0.095725	0.013183	0.059191	0.046408	-0.12585	0.015734	0.091665
2-hydroxypyrazinyl-2-propenoic acid ethyl ester	-0.093495	-0.14485	0.030353	-0.14517	-0.015323	0.065425	-0.027373	0.086895	0.0034951	0.043914	0.12871	-0.070458	0.017014	0.15946	-0.061248	0.048566	0.07389	-0.07928	-0.24909	-0.10462
3-4-Dihydroxybenzeneacetic acid	0.12096	-0.11117	0.010271	0.014165	-0.012338	-0.024059	0.015837	0.011929	0.025863	0.0048035	0.054853	0.031599	0.027774	0.0071743	-0.014249	-0.0041052	0.015351	0.025525	0.053502	0.062468
3-4-Dihydroxymandelic acid	0.1378	-0.12019	0.013387	0.016853	-0.012358	-0.029368	0.0097062	0.032078	0.017771	-0.017567	0.052032	-0.031187	0.095615	0.0020258	0.022201	-0.02302	0.053084	0.085919	0.029261	0.020156
3-4-Dihydroxy-trans-cinnamate	0.0040533	0.0029646	0.042727	0.056803	-0.13835	-0.040248	0.050325	0.093292	-0.020322	0.034183	-0.030296	0.096946	-0.14556	0.0022042	0.126	-0.05728	-0.19034	0.028782	-0.0046302	0.073326
3-Aminoisobutanoic acid	0.095389	-0.073753	0.045418	0.034036	0.05682	0.055408	-0.10039	-0.013215	-0.029	0.027704	-0.0013171	0.044607	-0.028704	-0.016702	0.0075552	0.0036567	-0.0078937	-0.050964	0.036125	-0.14119
3-aminoisobutyric acid	0.11775	-0.1031	0.047348	0.023756	-0.036594	-0.020212	0.014811	0.0091183	0.0080987	0.016147	0.058511	-0.0087719	0.039167	0.035698	-0.015452	-0.024174	0.016561	0.033695	0.071721	-0.65246
3-HydroxyBenzoic acid	0.040309	0.029595	0.041376	-0.11361	-0.074973	0.048483	0.0085942	0.16666	0.12215	0.10458	-0.067033	0.082345	-0.085793	0.025598	0.081955	-0.072725	-0.065588	0.07875	0.067583	-0.13787
4-Hydroxybenzoic acid	0.045896	0.088942	0.068315	-0.038111	-0.12258	-0.30396	-0.2068	-0.20362	-0.01613	-0.083599	0.026019	-0.016719	-0.07671	0.00030879	-0.048403	0.083353	0.037798	-0.020393	0.03075	-0.10609
4-hydroxybutyric acid	0.0041103	0.067852	0.12496	-0.02219	0.094827	-0.27519	-0.052364	-0.021909	-0.0089622	0.026745	0.020624	-0.01834	-0.0073259	-0.0050821	-0.029725	0.052616	-0.0099731	-0.0097179	0.027725	-0.1171
4-Methyl benzoic acid	0.1005	-0.090881	-0.0079141	0.011451	0.056876	0.013732	-0.064523	-0.0064491	0.0023207	0.040228	0.0024037	0.12041	-0.016708	-0.017994	0.039647	0.0079369	-0.0067047	-0.035433	0.021463	-0.27069
5-6-Dihydrouracil	-0.042777	-0.051493	0.069748	-0.0079155	0.16928	-0.14838	0.066726	0.095344	0.029031	0.12112	0.00075817	-0.0015835	0.052506	-0.015247	-0.02952	0.041743	-0.075774	0.018575	-0.03575	-0.018719
Adenine	0.07127	0.010293	0.023366	-0.16431	0.057161	0.11977	0.26761	-0.20274	-0.037647	-0.076692	0.0029397	0.023713	-0.029746	-0.019734	0.0068822	0.069122	-0.0019097	-0.051649	0.010688	-0.081835
Aldehydo-N-acetyl-D-glucosamine	-0.044865	-0.11677	-0.050736	0.013121	-0.05248	-0.040835	0.028981	-0.015983	-0.11809	-0.011135	-0.013896	0.060219	-0.039639	-0.038617	-0.034961	-0.00049655	-0.089822	-0.012874	-0.063504	-0.013916
allantoic acid (dehydrated)	0.086801	-0.092125	-0.039925	0.031514	0.062632	0.048969	-0.15156	-0.073535	-0.049685	0.068374	-0.017892	0.10064	0.057148	0.040621	0.13031	0.093635	0.040438	0.28624	-0.0479	0.036031
Allose	0.057255	-0.034605	0.067195	-0.13709	0.03823	0.070985	0.10493	-0.074562	0.017355	-0.0090629	-0.03604	0.06881	-0.022979	-0.036766	0.0094658	0.012372	-0.038737	-0.05189	-0.0018581	0.031084
alpha-Lactose	-0.064663	-0.013651	0.10578	-0.1588	-0.051744	0.062196	-0.037971	0.07344	0.025017	0.079779	0.028646	-0.011354	-0.00056228	-0.034947	0.042262	-0.036949	0.023733	-0.0067395	-0.051475	0.0029943
Aspartic acid	-0.05408	-0.19165	-0.031435	0.022582	-0.055403	-0.064754	0.051955	0.046898	-0.14235	-0.066991	-0.11438	0.088097	-0.10148	-0.15762	0.072211	0.032166	-0.048642	-0.088978	0.11317	0.088266
benzene-1-2-4-triol	-0.076297	-0.04128	0.064749	0.040723	-0.046882	0.0077524	0.015697	0.0013573	-0.067757	-0.0035035	0.003791	0.035026	-0.022095	0.023205	-0.0090714	0.010561	-0.10384	-0.091821	-0.01484	0.009795
Benzoic acid	0.11265	-0.12099	0.019721	0.014706	-0.026521	-0.021139	0.019394	0.023956	-0.024663	0.075233	0.075188	-0.023136	0.26264	0.031784	-0.055484	-0.02878	-0.070714	0.071192	0.031153	0.10799
beta-Alanine	0.073456	-0.065625	0.038326	0.026954	0.043537	0.045033	-0.08676	-0.0093656	-0.037609	0.052865	0.018062	0.036213	-0.034767	-0.023128	-0.0021961	0.010505	-0.0063532	-0.054264	0.018417	0.037236
beta-Cyano-L-alanine	-0.10633	-0.13212	-0.051065	-0.021147	0.017583	-0.031864	-0.0010855	0.0094203	0.0113	-0.011169	0.055369	0.030101	-0.0086353	0.1092	-0.11664	-0.034494	-0.2161	-0.17	0.033033	-0.040669
beta-mannosylglycerate	0.099033	-0.04131	0.15074	0.088544	0.037998	0.078805	-0.052558	0.029993	-0.020995	-0.1337	0.13596	-0.53327	-0.016036	-0.22047	0.10283	0.11926	-0.27229	-0.21148	-0.14868	-0.0081535
butyrolactam	-0.0096015	0.048489	0.096242	-0.027927	0.069696	-0.17867	-0.033022	-0.022214	-0.016031	0.046101	0.03012	-0.016245	-0.019181	-0.069647	-0.026744	0.014339	-0.016385	-0.046421	0.015359	0.078617
Cadaverine	0.094509	-0.07604	0.047148	0.031611	0.049138	0.046154	-0.089794	-0.01029	-0.018112	0.023791	0.0076325	0.037114	-0.027442	-0.016679	0.018425	-0.0083754	0.0075094	-0.0088973	0.0014091	0.07006
cis-Aconitic acid	0.087153	-0.064636	-0.15408	-0.002082	0.044355	0.048801	-0.11621	-0.047957	-0.084473	0.063952	0.041307	0.029136	-0.043488	-0.060179	-0.023142	0.083279	-0.058843	-0.040564	-0.072507	0.027542
Citramalic acid	-0.048814	0.034859	0.10369	0.1052	-0.13713	0.030942	0.0071998	0.073144	-0.017325	-0.010301	0.16249	0.11902	-0.004243	-0.0052535	0.058447	-0.13048	-0.014203	-0.078366	-0.04435	-0.013987
citric acid	0.071113	-0.075527	-0.02206	0.021788	0.070044	0.068036	-0.13893	-0.038722	-0.055388	0.073521	0.0015959	0.073366	-0.013914	-0.081953	-0.0062012	0.028322	0.010819	-0.076502	0.11822	0.010165
cysteine	-0.14223	-0.14502	-0.004991	-0.0073378	0.029077	-0.046648	-0.020443	0.044678	0.089931	-0.048815	0.042529	-0.13113	-0.099521	-0.06587	0.054771	-0.0047021	0.14233	-0.13283	-0.33515	-0.04063
D-(-)-Fructose	0.042703	0.020367	0.039154	-0.048643	0.08908	-0.22565	-0.018825	-0.026105	0.0013101	0.033713	0.0044187	0.024924	-0.02866	-0.028743	-0.025039	0.038812	-0.028835	-0.01839	0.0084697	0.084487
D-(-)-Ribose	-0.033987	-0.00084994	-0.089789	-0.012283	0.0074505	-0.0033467	-0.034339	-0.046226	-0.14395	0.24443	0.18628	-0.070827	-0.27428	0.25248	0.10359	-0.12254	0.097998	-0.013489	0.064506	0.021209
D-(+)-Fucose	0.11454	-0.03342	-0.081226	-0.10124	0.05514	0.025912	0.12068	-0.1035	-0.003724	-0.044025	-0.043767	0.027379	-0.041698	0.019971	-0.024487	0.012363	-0.029274	-0.0060378	0.0023889	-0.011798
D-(+)-Galactosamine	0.033178	-0.0056497	0.11044	-0.24484	-0.018258	0.018711	-0.073089	0.056924	-0.0011681	-0.048729	-0.032919	-0.0083768	-0.031624	0.043855	-0.041798	-0.0024057	-0.020271	0.059724	-0.019241	0.060274
D-(+)-Galactose	-0.006315	0.042819	-0.028357	-0.0092776	0.032186	0.043641	0.073104	-0.10273	-0.050642	-0.0060506	0.0084749	-0.0050486	-0.070406	-0.3353	-0.32232	-0.41422	0.0070207	0.17978	-0.035236	-0.041975
D-(+)-Galacturonic acid	0.044985	0.0057184	0.060856	-0.021537	0.2102	-0.094676	0.18478	-0.034039	0.0028521	0.060421	-0.055399	0.032563	0.011769	-0.012229	-0.014698	-0.0053778	-0.02418	-0.026663	-0.0013208	-0.071082
D-(+)-Maltose	-0.16829	-0.078633	0.012213	0.0064156	-0.035122	0.023146	-0.012802	-0.036505	-0.029624	0.018178	0.10255	0.068025	-0.022132	0.070989	-0.11978	-0.055884	-0.19567	-0.11409	-0.066163	-0.049762
D-(+)-Xylose	0.06452	0.018132	0.021244	0.05008	0.074097	0.10395	-0.14244	-0.04612	-0.083063	0.01917	-0.064781	0.06452	-0.10546	0.04522	-0.11694	0.070997	-0.0029233	-0.088964	-0.043025	-0.049212
D-homoserine	-0.12536	-0.11418	-0.10524	-0.024861	-0.023748	-0.017411	0.0049161	-0.0057976	-0.017032	0.021194	0.11234	-0.016075	-0.022696	0.028307	-0.087372	-0.011733	-0.05632	-0.07998	0.094567	-0.072745
Dihydroxyacetone phosphate	0.023833	0.095209	0.40172	0.14248	0.043362	0.12675	-0.05751	-0.0051284	0.039515	-0.169	-0.14189	0.065126	-0.16474	0.1494	-0.093357	-0.087015	0.041549	0.13994	-0.095607	0.081957
dithiothreitol	0.12104	-0.091495	0.024547	0.029643	-0.015738	-0.012798	0.014379	0.018047	0.015961	-0.028781	0.023782	-0.056089	-0.031605	0.061927	-0.093922	0.013674	-0.0079006	0.11297	0.074234	0.038801
DL-2-3-Diaminopropionic acid	0.1243	-0.10229	0.039397	0.033493	-0.022129	-0.0086704	0.0021506	0.010215	0.020954	0.0088345	0.068313	-0.040299	0.031805	-0.023742	0.046872	-0.039075	0.035771	0.031898	0.065476	-0.0049582
DL-Malic acid	0.1147	-0.10016	0.043098	0.019619	-0.021776	-0.021052	0.01108	0.015688	0.018144	0.0042589	0.054196	-0.01117	0.010654	0.017298	-0.010275	-0.020599	0.0024932	0.022014	0.080759	0.018128
enolpyruvate	0.070383	-0.1199	0.035022	0.0086729	0.05911	0.0265	-0.037627	-0.0062312	0.060354	-0.027181	0.10225	-0.1511	-0.025284	-0.012334	0.059035	-0.031389	0.027431	-0.050634	-0.039689	0.049289
Ethanolamine	0.10642	-0.074678	0.046118	0.045395	0.090772	0.095552	-0.1503	-0.02525	-0.049303	0.00030905	-0.033352	0.017167	0.018223	-0.042387	0.069108	0.0072815	-0.01439	-0.07477	0.017546	-0.0065208
Fructose 6-phosphate	0.026427	-0.001956	0.10273	-0.026849	-0.019487	-0.15713	-0.039518	-0.066553	0.038491	-0.089785	-0.084352	0.052596	0.20767	0.006909	0.19877	-0.061446	0.042667	-0.11574	0.037307	0.044868
fructose-1-phosphate	0.0034637	-0.12279	0.2014	0.046487	-0.044554	-0.024527	-0.010229	0.022053	0.053281	0.056768	0.12608	-0.010728	0.13983	-0.088246	0.17194	-0.095454	0.076682	0.033253	0.020841	-0.045182
Fumaric acid	0.088498	-0.082938	0.072415	0.0096597	0.012565	-0.040098	0.019245	0.026952	0.040239	0.022372	0.011368	-0.0018712	0.013094	0.023336	-0.0099781	0.0022297	-0.0062785	0.040773	0.051683	0.029361
Galactaric acid	0.097452	-0.034702	0.045318	-0.011879	0.066484	0.06347	0.20579	-0.17923	-0.02756	-0.039096	0.066889	0.018997	-0.047417	-0.08012	0.049163	0.033977	0.057671	-0.036642	0.0043928	-0.049289
galactose-6-phosphate	0.086435	-0.13936	0.071794	0.015283	-0.065788	-0.069922	0.038123	-0.04755	0.034293	-0.0069082	0.16946	0.15769	0.069347	-0.025768	0.043226	-0.13649	0.063935	-0.020962	-0.37532	0.14339
Galacturonic acid	0.062586	0.0028912	0.03976	0.01648	-0.066454	-0.023882	0.0086624	0.067147	0.062263	0.076282	0.027915	-0.046242	-0.10265	-0.069074	0.085977	-0.065795	0.0617	0.029593	0.043918	0.036681
gamma-Amino-n-butyric acid	-0.021987	0.0093326	0.10958	0.013266	0.15442	-0.049966	-0.029066	0.057667	-0.012939	0.14764	-0.063848	0.09212	0.038014	-0.0052405	-0.06011	-0.0074317	0.036089	-0.070695	0.015983	-0.058361
glucoheptulose	-0.0023144	-0.03092	0.022003	-0.025937	0.12337	-0.065873	-0.029509	0.046978	-0.0098604	0.17283	-0.025706	0.096409	0.071342	-0.015454	0.0036797	-0.06043	-0.013065	-0.04381	-0.033251	0.047132
Gluconic acid	-0.036447	-0.048511	-0.094592	-0.1249	-0.056052	0.019065	0.06013	-0.053123	-0.031851	0.10321	0.083535	0.015339	0.075076	-0.11448	0.060718	-0.012405	0.023281	-0.031455	0.045713	0.0044132
glucosaminic acid	-0.072151	-0.10156	-0.025012	-0.0014888	-0.07079	-0.0063189	-0.029558	-0.11711	0.065421	0.12987	-0.043209	-0.045812	0.026116	-0.0073899	-0.059139	-0.018525	0.067114	0.0081633	-0.020912	-0.008439
glucose	0.060966	-0.053416	0.074531	-0.094187	0.035757	0.029923	0.086771	-0.047388	0.034794	0.0016424	-0.044581	0.059049	0.045512	-0.05128	0.072203	-0.027016	-0.023944	-0.040582	0.0022584	0.11236
Glucose 6-phosphate	0.034564	0.035662	0.30942	0.067209	0.084285	0.086818	0.062393	-0.080748	0.028276	-0.081446	-0.067063	0.059265	-0.09075	0.060275	0.070577	0.0093201	0.032877	-0.020956	-0.087487	-0.16653
glucose-1-phosphate	-0.043215	-0.027431	0.048445	0.049922	-0.051921	-0.0018434	0.032854	0.013334	-0.11087	-0.047812	-0.038851	-0.0041716	-0.088363	0.041186	-0.054864	-0.007243	-0.10336	-0.098612	-0.043403	0.034039
Glutamic acid	-0.0048913	-0.17542	-0.073845	-0.023875	0.042555	-0.061268	0.012242	0.0091112	-0.0026689	-0.057271	-0.046018	0.030911	-0.008013	0.033682	-0.058282	0.038471	-0.05758	0.033165	0.015152	0.06905
Glycerol	-0.032153	0.026644	0.034291	-0.14778	-0.11717	-0.16287	-0.12387	-0.10535	-0.041138	0.0051854	0.10923	-0.030125	0.033011	-0.086904	0.0074707	0.032492	0.038752	-0.020587	0.016043	0.050979
glycerol-3-galactoside	0.057932	-0.027247	-0.02056	0.015769	-0.1025	-0.032118	0.0050272	-0.031295	0.11857	0.1075	-0.11786	-0.0014813	-0.087641	0.00040298	0.01671	-0.047052	-0.073575	-0.014213	-0.077977	-0.003048
glycerol-alpha-phosphate	-0.060434	-0.029445	0.10373	-0.097757	-0.052898	0.036542	-0.018824	0.03351	0.031095	0.089044	0.024184	0.013068	0.031203	-0.024707	0.049559	-0.048866	0.03111	0.011744	-0.024899	-0.013302
Glycine	-0.091803	-0.047757	0.075996	0.022161	-0.022645	0.024287	-0.020965	-0.085217	0.028618	0.083354	-0.028353	-0.051781	0.079404	0.018119	-0.0067414	0.01453	0.023388	0.021046	-0.0015712	0.012541
Glycolic acid	-0.15069	-0.030881	-0.12802	-0.017719	0.29703	0.029354	-0.20954	-0.14474	0.59573	-0.24906	0.21225	0.17471	-0.20039	-0.052579	0.18762	-0.10976	-0.1153	0.0074966	0.055587	0.031375
Guanine	0.058816	-0.037171	0.0038357	0.016044	-0.051712	0.010395	0.10284	-0.22312	0.084228	0.027204	-0.11928	-0.025434	-0.01554	0.0045069	0.027875	0.022189	-0.050816	0.081216	0.094131	0.012689
Gulonic acid	-0.11869	-0.048944	0.094725	0.028521	-0.085923	0.026218	-0.032428	-0.15352	0.091466	0.17361	-0.064919	-0.089651	0.078484	-0.037397	-0.019092	-0.0020725	0.0098083	-0.025506	0.072299	-0.030154
hexitol	-0.0073875	-0.077209	-0.0012482	0.0037197	-0.085423	-0.028545	-0.00037135	-0.078746	0.088482	0.11113	-0.072738	-0.0016938	-0.019948	-0.033168	0.019022	-0.0045117	0.013038	0.04467	0.0031957	0.019995
Hydroxylamine	-0.093963	-0.10811	0.0048708	-0.021474	0.13807	-0.037244	0.0071205	0.03955	0.021912	0.0048986	0.019768	-0.065346	0.081853	0.027279	-0.043289	0.001678	-0.0061026	0.028756	-0.064762	-0.011383
indole-3-acetate	0.040294	-0.013981	-0.019625	0.033595	-0.13972	-0.04293	0.050692	0.10335	-0.011321	0.06833	-0.033361	0.07696	-0.05222	-0.056357	0.17554	-0.060876	-0.14919	0.029098	-0.12338	-0.0030241
inositol-4-monophosphate	-0.068676	-0.012223	0.17872	0.059146	0.0026382	0.043225	-0.023336	-0.078139	0.04729	-0.01673	-0.10886	0.0010124	-0.026472	0.10144	-0.074576	-0.0028027	0.10816	-0.019892	-0.079404	0.091235
isohexonic acid	0.053627	0.0009692	-0.055339	0.0096566	-0.11216	-0.032304	0.011501	-0.0044578	0.10488	0.11496	-0.079321	-0.0056232	-0.10735	-0.014938	0.016164	-0.0344	-0.051398	0.037171	-0.024845	-0.010047
L-(-)-Phenylalanine	-0.10948	-0.13265	0.021393	0.014207	0.0018565	-0.022803	0.0049933	0.022247	-0.043738	-0.031879	-0.029599	0.012459	-0.05704	-0.015854	-0.047284	0.014302	-0.00046482	-0.019295	0.10377	0.012719
L-(-)-Threonine	0.1157	-0.084957	0.085513	0.03729	-0.018324	-0.0024407	0.013204	0.014302	-0.0094698	0.02141	0.044705	-0.048979	0.10471	0.038945	-0.051955	-0.0032374	-0.02507	0.073465	0.030979	0.089923
L-(+)-Arginine	0.09193	-0.040332	0.043966	0.028743	0.077728	0.053951	-0.10467	-0.023613	-0.038447	0.01238	-0.023576	0.011928	-0.015823	-0.01978	-0.055183	0.048762	0.056391	0.015517	-0.15587	0.065354
L-5-Oxoproline	-0.029096	-0.028414	0.043359	0.0075509	0.046781	-0.0090037	-0.035	-0.014505	-0.099717	0.23814	0.13951	-0.067123	-0.16828	0.22673	0.17183	-0.098019	0.051723	0.024394	0.089764	-0.0047135
lactic acid	0.18236	-0.11407	0.027952	0.13962	-0.22504	-0.050512	0.16998	-0.03625	0.079837	-0.10005	0.23618	0.058585	-0.006566	0.23282	-0.29325	-0.027896	0.082257	-0.17139	0.036053	0.15757
lactulose	-0.039437	-0.054222	0.078688	-0.25521	-0.021318	0.082314	-0.036305	0.10241	0.0058069	0.039281	0.024226	0.022426	0.0048496	0.020726	-0.024823	-0.030138	-0.01748	0.033173	-0.029171	0.043005
L-Alanine	0.088277	-0.14196	0.023146	0.028207	0.019752	0.012209	-0.017468	0.053299	0.033634	-0.01248	0.051387	-0.088558	-0.01528	-0.051422	0.02303	-0.016029	0.071531	-0.019372	-0.057522	0.060868
L-Asparagine	-0.1048	-0.16605	-0.032225	-0.0019949	-0.011158	-0.040885	0.019786	0.0011613	-0.053917	-0.0040329	0.00058918	0.073169	0.014046	-0.084207	0.10044	0.01368	-0.0021262	-0.0019734	-0.025561	-0.10813
L-Aspartic acid	0.027801	-0.027964	-0.0028255	-0.08965	-0.16941	0.19972	0.035175	-0.18357	-0.035007	-0.085545	0.038339	0.020677	-0.0079502	-0.061323	0.036033	0.021538	0.033937	-0.058714	0.073781	-0.018378
Lauric acid	0.0073997	-0.036726	0.036955	0.04289	-0.05769	0.051129	-0.061003	-0.14365	0.081588	0.095695	-0.12839	0.14543	0.022295	-0.00064014	-0.036626	-0.063307	-0.16309	0.020009	-0.088961	-0.017171
L-Glutamine	-0.075372	-0.12132	0.11759	0.011984	0.071584	-0.013937	-0.019448	0.035584	0.069175	-0.097028	-0.067281	0.10594	-0.027549	0.18925	-0.12474	-0.036449	-0.1692	-0.10096	0.047046	-0.034971
L-Iditol	0.04904	0.027122	-0.015305	-0.14509	-0.095857	0.048434	-0.0033621	0.14613	0.073876	0.083702	-0.0524	0.0034512	-0.09706	0.0077144	0.048532	-0.042717	-0.069217	0.086841	-0.031446	-0.026435
Linoleic acid	-0.00070783	-0.014253	0.082928	-0.10072	-0.021797	0.10271	-0.10584	0.0063508	-0.029507	0.028186	-0.048075	-0.14462	0.070026	-0.023514	0.017748	0.054876	-0.073898	-0.077694	0.14006	-0.014925
L-Isoleucine	-0.10203	-0.13811	0.032617	0.017215	0.01893	-0.0067182	0.0089293	0.017797	-0.068784	-0.064454	-0.051328	-0.0044747	-0.004784	-0.019643	0.056607	0.0038719	-0.049512	0.10872	-0.052247	0.037524
L-Leucine	-0.10391	-0.11958	0.050174	0.022759	0.025396	0.0067738	0.0001328	0.0079554	-0.070257	-0.069299	-0.055899	0.00016543	-0.011617	0.023892	0.019103	0.021745	-0.029942	0.094828	-0.070235	0.083189
L-Lysine	-0.045301	-0.1225	0.026025	0.018678	0.012603	-0.011804	0.011325	-0.01521	-0.070457	-0.060128	-0.057616	0.064548	-0.027281	0.056904	-0.084479	0.012067	0.02499	0.04051	-0.1569	-0.0079751
L-Methionine	-0.11116	-0.11801	0.087821	0.062597	-0.052621	-0.01158	0.028637	0.03566	-0.16084	-0.067926	-0.12131	0.089175	-0.12403	-0.13055	0.064242	0.022567	0.015932	-0.088289	0.050824	-0.0024308
L-Serine	0.030232	-0.084668	0.11202	0.059264	-0.033789	-0.041876	0.051661	0.061015	-0.083408	-0.087709	-0.15806	0.052268	0.02337	-0.064469	0.1487	-0.016728	-0.003929	0.096475	0.08161	0.0088739
L-threonic Acid	-0.037643	-0.030602	0.07697	-0.22846	-0.018524	0.10445	0.049357	0.014274	-0.0076385	0.06638	0.045812	0.035674	0.048937	-0.057814	0.029867	-0.0021797	0.0082079	-0.050761	0.05587	-0.00056477
L-Tyrosine	-0.055961	-0.092522	0.054649	0.02254	-0.041669	0.0088928	-0.018794	-0.14393	0.096877	0.089999	-0.10913	-0.059371	0.015396	0.041809	-0.071243	0.019565	0.018583	0.0405	-0.00038056	0.011165
Malic acid	0.11077	-0.065307	-0.00098346	0.029588	0.11831	0.083796	-0.16081	-0.028046	-0.054987	0.019954	-0.068072	0.088382	-0.0062458	-0.01888	0.010573	0.048207	-0.014332	-0.06954	0.029013	0.011586
meso-Erythritol	0.083932	-0.059693	-0.086726	-0.0067337	0.031998	0.0091668	-0.057076	-0.011978	-0.040025	0.046645	0.011534	0.025028	-0.024003	-0.018103	-0.037578	0.029692	-0.0096016	-0.022203	-0.048449	0.0045597
methanolphosphate	-0.04142	0.0012171	0.10869	0.02244	0.21813	-0.13623	0.014769	0.097392	0.016637	0.1818	-0.036234	0.054285	0.066966	-0.021	-0.0086863	0.0068479	-0.033661	-0.026725	-0.00037158	0.023424
methyltetrahydrophenanthrenone	0.12409	-0.10231	0.047086	0.037004	0.040833	0.046569	-0.093491	0.0085645	-0.0021633	-0.024636	0.00040215	0.010662	-0.02507	-0.012723	0.057261	-0.04114	-0.0041655	-0.031187	0.17567	0.0076721
Myo-Inositol	-0.014029	-0.015459	0.10437	-0.20254	-0.046213	0.00094376	-0.058998	0.024976	0.011688	0.016438	0.014334	0.016972	0.010397	-0.026588	0.022062	-0.026667	0.010076	0.0048984	-0.0081774	0.025018
N-Acetyl galactosamine	-0.045838	0.070061	0.088547	-0.016624	0.077745	0.099916	0.27682	-0.2578	-0.11758	0.065043	0.15362	-0.022165	-0.10758	0.025986	0.15037	0.0078837	0.11118	-0.090539	0.037881	0.020625
N-Acetyl-D-glucosamine	0.065308	-0.015137	-0.024182	0.031813	0.025797	0.06445	-0.14346	-0.033386	-0.082154	0.044272	-0.062441	0.027777	-0.010183	-0.023858	-0.017694	0.035143	0.0027303	-0.080508	-0.013952	0.050319
n-acetyl-d-hexosamine	-0.074543	0.034037	0.14016	-0.13559	-0.058787	0.023728	-0.073573	0.008086	-0.019662	0.040928	0.033726	-0.029142	0.0092759	-0.036284	0.0269	0.0048047	0.033417	-0.013578	0.029372	0.0079996
Nicotinic acid	-0.032638	-0.039515	0.064268	0.032086	-0.090988	0.013257	-0.025921	-0.16972	0.17144	0.15587	-0.18554	-0.12016	-0.0080884	0.020721	-0.030388	0.030776	-0.092563	-0.028492	-0.0089616	-0.012869
N-methylalanine	-0.057105	-0.16407	-0.039989	-0.02597	-0.0027961	-0.023475	-0.0063706	-0.10196	0.097971	0.085814	-0.067187	-0.099679	0.090491	0.0053511	0.0083581	-0.0023044	-0.025605	0.018985	0.0018398	-0.014129
n-Methylethanolamine	-0.10272	-0.078222	0.019613	0.0070079	-0.044964	0.017317	-0.034041	-0.15617	0.07596	0.11097	-0.065982	-0.087721	0.055296	0.040014	-0.062314	0.027068	0.049245	0.037117	-0.028312	0.024542
Oleic acid	0.024169	0.012651	0.025885	-0.010633	-0.10478	-0.15825	-0.010515	-0.085995	-0.10531	-0.039998	0.045591	0.14666	-0.05773	-0.029117	0.025053	-0.022546	-0.087143	-0.067424	-0.032926	0.054634
Ornithine	0.14859	-0.1064	0.05169	0.038612	-0.050971	-0.012822	0.024053	0.0085199	0.026524	-0.049084	0.053396	0.045962	-0.029482	0.024278	-0.062756	0.032419	-0.059606	-0.011967	0.032002	-0.062737
Oxalic acid	-0.16052	-0.1333	0.049159	-0.0020789	-0.093913	-0.075507	0.012676	0.1349	0.13792	-0.026323	-0.067919	0.11637	-0.08349	-0.081523	-0.11578	0.18232	0.41828	0.02544	0.13189	-0.0041224
p-Coummaric acid	0.023636	0.0035466	-0.00042701	-0.00312	-0.10596	-0.15673	-0.0083965	-0.06425	-0.10562	-0.037033	0.013657	0.081717	-0.057312	-0.035168	0.065827	0.031526	-0.11292	-0.044432	-0.0063542	0.016143
Pelargonic acid	0.13933	-0.1254	0.040081	0.036739	-0.0097883	-0.0063773	0.015187	0.031904	0.061691	-0.061406	0.080819	0.0071735	-0.041682	0.035384	0.10416	-0.027392	0.059965	0.059971	-0.045341	-0.035497
pentitol	0.036782	-0.042358	0.051792	-0.29619	0.013236	0.10833	0.014023	0.079823	0.00055844	-0.020989	-0.012672	0.0055934	-0.014496	0.012548	-0.046619	0.0067907	-0.040483	-0.0067495	-0.011493	0.040854
Phosphate	-0.063427	0.0018916	0.037663	0.0018123	-0.034511	-0.0042065	0.006574	0.0075576	0.0060082	0.057948	0.059877	0.020113	0.043913	-0.053079	0.051456	-0.023865	0.067553	-0.0048631	0.047228	0.033062
pipecolic acid	-0.10146	-0.12783	-0.063877	-0.010444	0.0030872	-0.010365	0.014932	-0.022536	-0.082712	-0.0092049	-0.010197	0.023616	0.0074681	0.0044521	-0.031883	0.021797	0.035687	0.033919	-0.010713	-0.082929
Palmitic acid	0.0053102	0.023143	0.061037	0.015467	-0.11825	-0.11848	-0.025256	-0.083688	-0.092279	-0.056845	0.017552	0.12166	-0.070836	-0.020859	0.052643	-0.029044	-0.087903	-0.013639	-0.060239	-0.033809
proline	-0.11435	-0.14671	-0.053816	0.003515	-0.015225	-0.026598	0.025347	0.0080771	-0.11866	-0.030285	-0.041505	0.032211	-0.030008	-0.090342	0.11662	0.023707	0.0051794	0.096829	-0.047867	-0.057297
Psicose	0.099534	-0.072197	-0.0077094	0.023322	0.065573	0.059065	-0.12457	-0.02506	-0.048145	0.040534	-0.0014318	0.052666	-0.027919	-0.053807	0.020721	0.034856	0.0063838	-0.038049	-0.038103	0.021491
Putrescine	0.075364	-0.02503	0.061525	-0.35159	0.0050552	0.011476	-0.08475	0.098939	-0.019319	-0.092469	-0.023345	-0.0052595	-0.027402	0.080651	-0.071495	0.031876	-0.03671	0.042503	-0.039788	0.015668
Pyrrole-2-carboxylic acid	-0.11337	-0.08078	0.038239	0.030853	-0.011258	0.022591	0.0012539	-0.0065207	-0.094502	-0.017161	0.021356	-0.030521	-0.0022221	0.023848	-0.022751	0.021404	-0.062882	0.057764	-0.084638	-0.038651
Quinic acid	0.061881	-0.071084	-0.034207	-0.11608	-0.0049577	0.02059	-0.042675	0.017004	0.0079986	0.04392	-0.059421	0.056391	0.021745	-0.012215	-0.041516	-0.019044	-0.13589	-0.040697	0.093627	0.079327
R-(-)-1-Amino-2-propanol	-0.11647	-0.16735	-0.047001	-0.015983	0.014306	-0.033558	0.016197	0.042002	0.037779	-0.095619	0.00044279	-0.15647	-0.20282	-0.11583	0.086021	0.071653	0.16216	0.043262	0.23306	0.10189
Ribitol	-0.020722	0.027098	0.025319	-0.015723	-0.13001	-0.13721	-0.082462	-0.1953	0.012648	0.072127	0.020997	0.0063177	-0.016291	-0.088897	-0.0053438	0.02556	0.095977	-0.10427	-0.054536	0.025073
ribonic acid	0.017539	-0.021309	0.063518	-0.22954	0.0094999	0.10764	0.063399	-0.0022498	-0.015136	0.0074737	-0.0056137	0.0068465	-0.01377	0.0040762	-0.014544	0.014752	-0.020281	-0.011229	-0.020091	-0.017248
Sinapic acid	-0.056081	0.054386	0.035583	0.046793	0.03808	0.10385	-0.1288	-0.040784	-0.10864	0.070163	-0.021351	-0.033197	-0.010314	-0.26262	-0.26686	-0.30219	0.02728	0.094263	0.015129	-0.025004
Sorbitol	0.038192	0.0080619	-0.06521	0.010862	-0.14248	-0.012527	0.0097531	0.016181	0.11947	0.18515	-0.078054	-0.010629	-0.033594	-0.015385	0.076451	-0.039593	0.012388	-0.013442	-0.12485	0.055954
Spermidine	0.13809	-0.15285	-0.06311	-0.03269	0.02857	-0.062046	0.0091989	-0.036728	0.022052	0.0032444	0.053461	0.061742	0.11239	-0.094951	0.056558	-0.091421	0.05892	0.090671	-0.11145	-0.051552
Stearic acid	-0.073803	0.072044	-0.0090371	0.031391	-0.0027415	0.083115	-0.086876	-0.065786	-0.06361	-0.027807	-0.13623	0.077037	0.23242	0.14616	0.14734	0.016085	0.044935	-0.042751	0.034445	0.10333
Succinic acid	0.11234	-0.10574	0.054329	0.0012473	0.01345	-0.044574	0.02134	0.035423	0.046536	0.0099475	0.009532	0.0068114	0.025684	0.0013166	0.0096405	-0.015116	-0.038047	0.041667	0.044307	0.073954
Sucrose	-0.04456	0.014856	-0.12384	-0.028681	-0.011263	-0.014603	0.011744	-0.054415	-0.033208	-0.12652	-0.16315	0.0036686	0.27473	0.24424	0.17244	0.085375	0.023156	-0.072175	-0.080421	-0.04065
syringic acid	-0.01033	0.013985	0.053306	0.019282	-0.045104	0.059718	0.10598	-0.22163	0.032016	0.068231	-0.029601	0.02648	-0.055975	-0.073483	0.065405	0.020731	0.01712	-0.039686	-0.034623	0.042709
Tagatose	0.03743	0.017335	0.046347	-0.042301	0.13783	-0.26981	0.0014125	0.0078859	0.015779	0.071563	-0.00014035	0.032308	-0.02129	-0.02928	-0.036075	0.039196	-0.035141	-0.011091	0.0094274	0.055841
Threitol	0.032034	0.0053382	0.0056506	-0.027549	0.26666	-0.14104	0.25441	-0.031652	9.4775e-05	0.11825	-0.0013756	0.048297	0.013144	-0.054921	-0.025222	0.044708	-0.03154	-0.068082	-0.014248	-0.017542
Threonine	-0.10886	-0.1276	0.069321	0.04315	-0.012929	-0.0075522	0.012309	0.032543	-0.10857	-0.062954	-0.094331	0.049263	-0.082172	-0.049108	0.0307	0.024625	0.00074694	0.006343	0.022462	-0.10594
trans-4-Hydroxy-3-methoxycinnamate	0.026769	0.05648	0.013587	0.051101	-0.14967	-0.0017915	0.05388	0.1774	0.037429	0.10908	-0.044787	0.067481	-0.12846	-0.034106	0.15614	-0.057428	-0.14458	0.0016904	0.0015912	0.014756
trans-4-Hydroxy-L-proline	-0.12218	-0.1171	-0.057078	-0.013907	-0.0083397	-0.022432	0.012424	0.0010206	0.0056883	0.027322	0.10761	0.039555	-0.0034384	0.075463	-0.090834	-0.043012	-0.12561	-0.11048	0.10229	0.06345
tryptophan	-0.10809	-0.1227	0.039234	0.0019699	-0.017975	-0.0096586	0.0049005	-0.027403	-0.046641	0.02613	0.055794	0.015658	0.07701	0.00028303	0.036176	-0.025094	0.066738	0.13039	-0.10186	0.0011785
Tyramine	-0.010594	0.023414	0.020053	0.0060276	0.02596	0.038783	0.05181	-0.085553	-0.042493	0.10547	0.18669	0.036877	-0.1781	-0.056888	-0.047499	0.5054	-0.17306	0.42618	-0.13348	0.055347
tyrosine	0.10502	-0.10241	0.091204	0.041843	-0.062508	-0.01861	0.017501	0.028033	-0.011006	0.052615	0.081685	-0.04089	0.10064	0.017576	-0.08434	-0.0074627	-0.049997	0.044658	0.19786	0.010514
urea	0.25485	-0.12836	-0.17875	-0.10643	0.082127	-0.12923	0.058866	0.026317	-0.036451	-0.010719	-0.37454	-0.21546	-0.2773	0.091719	0.0092799	-0.14405	0.19541	-0.13888	-0.13843	0.032508
Uric acid	0.049728	-0.086883	-0.12243	-0.013189	-0.015754	-0.043544	-0.001777	-0.10729	0.031532	0.0070208	-0.071705	-0.058386	-0.038932	0.13408	-0.079388	0.028527	-0.10147	0.2188	-0.0027725	-0.055613
Uridine	-0.05852	-0.11938	-0.0051076	0.0041399	-0.034624	0.00078733	-0.01377	-0.12709	0.090301	0.085338	-0.082679	0.0081896	0.013553	0.060862	-0.056777	-0.011475	-0.031945	-0.02799	-0.035693	-0.0135
Valine	-0.10397	-0.11264	0.02771	0.011943	0.020797	0.0062667	0.00074367	-0.00035064	-0.055249	-0.044433	-0.013756	-0.024343	0.025182	0.012914	0.0030066	0.010929	-0.041024	0.037109	-0.039055	-0.030608
Vanillic acid	-0.014854	-0.00409	0.02572	0.017895	0.072682	0.022031	-0.077278	-0.029945	-0.11076	0.20746	0.098834	0.0017815	-0.1721	0.26008	0.075018	-0.075959	0.050316	-0.018991	0.029217	0.00030021
Xanthine	0.032603	-0.033687	0.19302	0.061525	-0.03388	0.016401	-0.012908	-0.0063576	0.0091129	0.0097703	0.056602	-0.0082718	-0.045248	0.050249	0.0020354	0.072789	0.042057	0.071936	0.12456	0.03047
Xylitol	-0.019624	0.020359	0.089927	-0.013135	0.17084	-0.07604	0.13884	-0.0027232	0.0038239	0.10975	-0.013194	0.03683	0.023835	-0.044292	0.0020524	0.02007	-0.0052874	-0.044604	0.010639	0.034995
Xylonic acid	0.062261	0.066402	0.070914	-0.17401	-0.098436	-0.25785	-0.21217	-0.1087	-0.043897	-0.10803	0.041894	-0.0086139	-0.064141	-0.018717	-0.045328	0.059239	0.035461	0.0042466	0.018945	-0.0070769

## Sheet: plsda_score
	Comp 1	Comp 2	Comp 3	Comp 4	Comp 5	Comp 6	Comp 7	Comp 8
IPA-HP-1	-5.4653	-1.9969	0.68649	1.8696	2.3463	-1.3851	1.1857	-1.0376
IPA-HP-2	-4.7091	-3.4417	3.0296	3.8773	-4.2099	0.77398	-0.048093	-0.34019
IPA-HP-3	-3.9176	-3.047	-2.3711	0.92857	-1.1954	-0.1611	1.2331	0.81463
IPA-HP-4	-3.6324	-3.4408	-3.1174	2.3938	1.1433	-0.36703	-1.6774	0.69249
IPA-HP-5	-2.9473	-3.7885	-3.6245	-0.71617	0.3097	-0.2997	-0.84529	-0.46824
IPA-UP-1	-4.929	4.295	2.0406	-2.2846	0.19987	-0.44526	-1.1554	-0.34028
IPA-UP-2	-4.6729	3.5036	1.6222	-2.3107	0.42317	0.2943	-0.33637	-0.11192
IPA-UP-3	-3.6502	2.6134	0.9101	-2.0135	0.14487	0.17661	-0.16784	-0.10428
IPA-UP-4	-3.802	2.2062	0.088526	-2.3551	0.069511	0.57475	0.99703	1.2247
IPA-UP-5	-3.042	1.5614	-0.15639	-1.3976	-0.063712	0.28748	0.50276	0.3636
WT-HP-5	1.6913	-0.39786	-1.3811	1.4769	2.2279	2.2663	0.759	-0.10383
WT-HP-1	4.3555	-1.7026	-2.4993	-3.7849	-2.0123	-0.13736	0.64697	-2.1489
WT-HP-2	4.2077	-3.8633	2.2452	-0.24672	0.61104	0.82582	-2.0121	0.15768
WT-HP-3	4.248	-4.8579	4.6009	0.94531	1.7276	-0.73535	0.87247	-0.27709
WT-HP-4	5.4551	-4.3023	0.48555	-5.2727	-0.40815	-0.29542	0.080433	1.071
WT-UP-1	4.2665	3.8384	-0.56347	1.6703	-1.2696	-1.5507	-0.48161	0.82663
WT-UP-2	3.7986	3.3053	-0.27842	2.1721	-0.26447	-0.20677	0.52644	1.4499
WT-IP-3	3.5928	4.1972	-0.56116	1.9333	0.098591	0.13225	-0.12921	-1.0017
WT-UP-4	3.6848	4.0077	-0.51913	1.961	0.1923	0.17667	-0.22947	-1.4874
WT-UP-5	5.4673	1.3107	-0.6371	1.1539	-0.070547	0.075589	0.27894	0.82083

## Sheet: plsda_coef
	coef.mean	IPA-HP	IPA-UP	WT-HP	WT-UP
Dihydroxyacetone phosphate	44.523	100	14.567	8.1287	55.394
urea	34.752	42.894	33.845	33.445	28.823
Glucose 6-phosphate	31.66	74.394	10.256	4.8656	37.125
fructose-1-phosphate	24.686	45.724	10.544	8.9965	33.479
Spermidine	21.562	19.322	21.453	22.997	22.478
D-homoserine	21.538	29.894	16.91	16.62	22.727
cis-Aconitic acid	19.625	36.233	12.567	10.556	19.147
inositol-4-monophosphate	19.333	41.972	9.6514	6.5948	19.112
(alpha-D-mannosyl)7-beta-D-mannosyl-diacetylchitobiosyl-L-asparagine- isoform A (protein)	19.28	32.759	13.219	11.801	19.341
L-Glutamine	19.052	29.798	11.964	11.437	23.01
Xanthine	18.996	43.403	6.713	3.6973	22.171
beta-mannosylglycerate	18.532	34.584	11.89	9.8933	17.762
Oxalic acid	18.294	12.418	20.143	22.096	18.518
R-(-)-1-Amino-2-propanol	17.346	15.826	15.873	17.319	20.367
trans-4-Hydroxy-L-proline	17.294	18.33	15.954	16.717	18.176
proline	17.246	17.605	15.537	16.543	19.3
Uric acid	17.198	30.038	10.63	9.3854	18.737
tyrosine	16.998	20.173	14.678	15.072	18.071
L-Methionine	16.756	19.975	14.678	15.002	17.366
galactose-6-phosphate	16.719	15.66	14.929	16.292	19.996
L-(-)-Threonine	16.584	19.962	14.996	15.177	16.2
L-Asparagine	16.559	13.331	15.624	17.368	19.913
Pelargonic acid	16.411	11.406	18.6	20.183	15.455
pipecolic acid	16.284	19.233	13.647	14.13	18.125
Gulonic acid	16.148	20.135	15.179	15.064	14.214
Ornithine	16.033	12.722	18.168	19.312	13.93
Glutamic acid	15.922	20.735	9.8205	10.487	22.646
beta-Cyano-L-alanine	15.895	16.277	14.194	15.135	17.973
Succinic acid	15.857	13.936	16.147	17.287	16.056
L-Serine	15.583	27.161	8.5157	7.623	19.031
Threonine	15.544	16.311	14.23	14.982	16.653
Glycolic acid	15.521	21.064	13.828	13.429	13.765
Gluconic acid	15.325	27.87	8.2384	7.091	18.101
Fumaric acid	14.926	17.569	13.084	13.432	15.619
n-acetyl-d-hexosamine	14.843	27.573	10.203	8.5097	13.088
methyltetrahydrophenanthrenone	14.814	13.441	15.843	16.655	13.316
N-methylalanine	14.638	14.353	11.317	12.692	20.191
cysteine	14.541	5.6419	17.408	19.778	15.338
D-(+)-Fucose	14.37	19.973	13.511	12.885	11.113
methanolphosphate	14.331	28.156	7.1384	5.6412	16.388
3-aminoisobutyric acid	14.137	11.052	15.329	16.519	13.647
Aspartic acid	14.116	12.979	10.912	12.46	20.112
lactic acid	14.094	5.3592	19.51	21.32	10.187
DL-2-3-Diaminopropionic acid	13.987	9.8679	15.808	17.133	13.138
meso-Erythritol	13.935	20.795	11.261	10.649	13.036
DL-Malic acid	13.677	10.386	15.015	16.209	13.098
3-4-Dihydroxymandelic acid	13.642	4.4282	17.798	19.958	12.383
glycerol-alpha-phosphate	13.63	20.903	9.9138	9.3868	14.318
L-Leucine	13.311	12.145	12.962	13.926	14.211
tryptophan	13.229	7.7879	14.646	16.356	14.127
Citramalic acid	13.214	23.362	8.905	7.7393	12.851
N-Acetyl galactosamine	13.17	18.595	9.8096	9.6669	14.609
alpha-Lactose	13.131	20.366	9.83	9.2105	13.12
2-{[3-4-dihydroxy-2-5-bis(hydroxymethyl)oxolan-2-yl]oxy}-6-(hydroxymethyl)oxane-3-4-5-triol	13.112	9.0922	13.478	15.025	14.853
L-Alanine	13.04	7.0476	14.391	16.248	14.474
Glycine	12.868	16.667	11.551	11.413	11.84
Benzoic acid	12.613	4.4686	15.415	17.522	13.045
L-Isoleucine	12.609	8.0819	13.244	14.847	14.263
Sucrose	12.584	26.691	5.7208	4.0129	13.912
2-Aminoethanol	12.467	28.583	4.1901	2.2388	14.858
5-6-Dihydrouracil	12.314	17.871	7.8199	7.8282	15.736
Ethanolamine	12.28	13.567	12.59	12.752	10.211
glucose	12.277	16.624	9.5846	9.5496	13.35
enolpyruvate	12.039	9.2532	12.001	13.265	13.635
Aldehydo-N-acetyl-D-glucosamine	12.013	16.183	8.1256	8.358	15.385
2-hydroxypyrazinyl-2-propenoic acid ethyl ester	11.96	3.5595	13.786	16.121	14.374
gamma-Amino-n-butyric acid	11.852	27.186	4.4091	2.4688	13.344
3-4-Dihydroxybenzeneacetic acid	11.836	3.3062	15.627	17.607	10.806
Cadaverine	11.795	12.507	11.8	12.148	10.724
D-(-)-Ribose	11.75	24.365	6.0407	4.4541	12.141
Fructose 6-phosphate	11.727	23.633	5.454	4.1582	13.663
dithiothreitol	11.621	6.4435	14.637	15.9	9.5055
L-(-)-Phenylalanine	11.618	4.9996	13.561	15.402	12.511
4-hydroxybutyric acid	11.569	28.009	2.9789	0.96733	14.322
D-(+)-Maltose	11.493	2.0858	17.458	19.223	7.2061
3-Aminoisobutanoic acid	11.484	12.226	11.633	11.933	10.142
glucosaminic acid	11.323	10.331	10.605	11.512	12.845
Valine	11.125	6.4478	12.568	13.989	11.497
Pyrrole-2-carboxylic acid	10.743	7.6697	12.664	13.564	9.0754
allantoic acid (dehydrated)	10.694	9.3352	11.458	12.142	9.8415
Quinic acid	10.635	11.149	9.7835	10.301	11.306
L-Tyrosine	10.573	12.189	8.6227	9.0701	12.411
D-(+)-Galactosamine	10.554	20.742	5.4528	4.318	11.701
lactulose	10.468	13.268	7.6863	7.9883	12.931
Myo-Inositol	10.15	19.045	4.9287	4.1319	12.495
benzene-1-2-4-triol	10.138	13.612	9.0935	8.8694	8.9785
Sinapic acid	9.9899	10.1	9.3265	9.8834	10.65
Hydroxylamine	9.7192	2.9174	11.444	13.294	11.221
Allose	9.6418	13.556	7.7775	7.5795	9.6545
L-(+)-Arginine	9.493	11.776	9.7653	9.5614	6.8689
Xylitol	9.4732	21.563	3.5622	2.0525	10.715
4-Hydroxybenzoic acid	9.4642	12.631	6.6696	6.8371	11.719
D-(+)-Galacturonic acid	9.3956	16.114	6.628	5.8774	8.9629
4-Methyl benzoic acid	9.3829	2.5002	12.732	14.271	8.029
L-threonic Acid	9.3596	12.476	7.0769	7.153	10.733
Putrescine	9.2877	8.7787	9.7667	10.229	8.3764
beta-Alanine	9.1362	9.6136	9.0555	9.3681	8.5076
Galactaric acid	8.9912	9.5722	9.9892	10.058	6.345
butyrolactam	8.9696	20.782	3.1334	1.6588	10.304
n-Methylethanolamine	8.9415	3.3504	11.749	13.044	7.623
D-(+)-Xylose	8.7578	8.4334	8.5575	9.0828	8.9576
Uridine	8.6828	4.5773	8.7882	10.219	11.146
Nicotinic acid	8.4983	14.212	5.425	4.9534	9.4033
Xylonic acid	8.0514	10.657	6.8227	6.7682	7.958
Malic acid	8.0431	3.2112	11.847	12.714	4.3999
Stearic acid	7.9474	2.094	10.128	11.57	7.9977
L-Lysine	7.9205	6.0621	6.8582	7.9093	10.853
citric acid	7.5079	5.1398	8.7808	9.4888	6.6225
Psicose	7.3851	1.6789	10.935	12.049	4.8777
pentitol	7.2973	7.3357	6.4077	6.9125	8.5331
Sorbitol	7.247	15.218	3.7692	2.7449	7.2556
isohexonic acid	7.1557	12.78	5.2834	4.5429	6.0164
Tagatose	7.1331	10.777	5.4779	5.2014	7.0757
1-3-Diaminopropane	6.8283	15.468	2.0268	1.072	8.7467
Linoleic acid	6.813	16.006	2.0633	0.9558	8.2268
Phosphate	6.5215	7.2068	7.1469	7.157	4.5753
(+)-pantothenic acid	6.4537	11.874	4.455	3.7616	5.7241
Galacturonic acid	6.0766	8.4679	5.5933	5.3639	4.8813
ribonic acid	5.9311	9.9449	3.3382	3.099	7.3423
2-hydroxyglutaric acid	5.6979	11.19	3.1226	2.4912	5.9879
glycerol-3-galactoside	5.6964	5.1534	6.2879	6.5842	4.76
glucose-1-phosphate	5.6725	9.6172	4.4091	3.9169	4.7469
syringic acid	5.6701	10.691	3.0653	2.5593	6.3652
L-5-Oxoproline	5.5967	7.232	4.7322	4.7506	5.6722
D-(-)-Fructose	5.5662	8.1351	4.86	4.6069	4.6627
1-4-Benzenedicarboxylic acid	5.416	7.5789	3.7836	3.8091	6.4924
D-(+)-Galactose	5.0895	7.1522	2.956	3.0912	7.1588
N-Acetyl-D-glucosamine	5.0554	4.3021	6.3007	6.4959	3.1228
Palmitic acid	5.0104	10.906	1.6589	1.0465	6.4304
hexitol	4.7735	3.169	3.5807	4.4583	7.8861
2-3-Bisphospho-glycerate	4.7491	2.1018	7.0447	7.507	2.3429
3-HydroxyBenzoic acid	4.7124	8.499	3.3871	2.9066	4.0569
glucoheptulose	4.6733	6.0629	2.5072	2.8035	7.3198
Adenine	4.6466	2.2328	6.7835	7.2127	2.3575
indole-3-acetate	4.6243	5.6003	4.0727	4.1575	4.6667
Threitol	4.4978	3.4318	5.0252	5.417	4.1172
Lauric acid	4.3755	8.8441	1.6784	1.2768	5.7028
L-Iditol	3.8366	5.2541	3.9146	3.7297	2.4479
Guanine	3.6569	0.29713	5.8525	6.4704	2.0076
trans-4-Hydroxy-3-methoxycinnamate	3.2827	3.767	2.3456	2.5746	4.4436
3-4-Dihydroxy-trans-cinnamate	3.1861	8.3467	0.66367	0	3.734
Tyramine	2.9167	1.8045	2.8963	3.3397	3.6265
Vanillic acid	2.7028	4.375	2.0636	1.9053	2.4674
L-Aspartic acid	2.543	5.1189	1.5254	1.2027	2.3249
Ribitol	2.3838	1.3831	3.1606	3.397	1.5944
Glycerol	2.1527	0.35413	3.7109	3.9893	0.55653
p-Coummaric acid	1.6108	2.8726	1.3399	1.1684	1.0623
Oleic acid	1.3274	1.8066	1.2665	1.2424	0.99391

## Sheet: plsda_loadings
	Comp 1	Comp 2	Comp 3	Comp 4	Comp 5	Comp 6	Comp 7	Comp 8
(+)-pantothenic acid	0.054895	0.0078588	0.11604	0.054783	-0.096827	0.048567	0.027811	0.064951
(alpha-D-mannosyl)7-beta-D-mannosyl-diacetylchitobiosyl-L-asparagine- isoform A (protein)	-0.13529	-0.0672	0.034893	-0.02986	0.079529	-0.034525	0.14516	-0.048594
1-3-Diaminopropane	-0.017542	-0.050047	-0.051836	0.033489	0.025487	0.031506	0.083057	0.101
1-4-Benzenedicarboxylic acid	0.014689	-0.032934	0.055421	0.083306	-0.19114	0.078978	-0.13781	0.059316
2-3-Bisphospho-glycerate	0.089353	-0.065624	-0.079904	-0.11526	-0.034972	-0.10513	0.061983	0.31368
2-{[3-4-dihydroxy-2-5-bis(hydroxymethyl)oxolan-2-yl]oxy}-6-(hydroxymethyl)oxane-3-4-5-triol	-0.10618	0.076298	-0.16336	0.14679	-0.023407	0.12484	-0.024479	-0.078895
2-Aminoethanol	-0.044383	-0.10729	0.10537	0.055266	-0.098493	0.020267	0.029912	-0.0014739
2-hydroxyglutaric acid	0.044832	0.027131	-0.1136	-0.073007	-0.1385	-0.045582	0.11847	-0.17096
2-hydroxypyrazinyl-2-propenoic acid ethyl ester	-0.08917	0.07654	-0.083719	0.17495	-0.22074	0.12716	0.047773	0.026454
3-4-Dihydroxybenzeneacetic acid	0.13423	-0.056392	-0.10941	0.10716	-0.014485	-0.040584	-0.0011826	0.032366
3-4-Dihydroxymandelic acid	0.1518	-0.067038	-0.11773	0.11792	-0.0084857	-0.030719	-0.01098	0.0017059
3-4-Dihydroxy-trans-cinnamate	-0.0086065	-0.037824	-0.030219	0.00099342	0.062839	-0.07213	-0.066127	0.21512
3-Aminoisobutanoic acid	0.093399	-0.07863	-0.1182	0.047748	-0.063735	-0.020834	0.071552	-0.10034
3-aminoisobutyric acid	0.11963	-0.084796	-0.11443	0.10799	-0.0087251	-0.02232	-0.0040459	0.059613
3-HydroxyBenzoic acid	0.028732	-0.058687	0.071594	-0.00041103	-0.16404	-0.029003	0.030525	0.14555
4-Hydroxybenzoic acid	0.02132	-0.095075	0.17154	0.02562	0.14302	-0.17856	0.17571	0.017078
4-hydroxybutyric acid	-0.035896	-0.10734	0.1314	0.059742	0.13502	-0.2332	0.20312	-0.1186
4-Methyl benzoic acid	0.11573	-0.035701	-0.10158	0.064649	-0.061304	-0.095177	0.054349	-0.067221
5-6-Dihydrouracil	-0.057839	-0.010442	-0.018103	0.11659	0.045166	-0.1871	0.16318	-0.097085
Adenine	0.068833	-0.056133	0.10537	0.052465	-0.11769	0.26045	-0.31114	0.03945
Aldehydo-N-acetyl-D-glucosamine	-0.020685	0.094368	-0.10302	0.10423	0.024669	0.0017386	-0.065973	0.091308
allantoic acid (dehydrated)	0.10998	-0.0047552	-0.12524	0.03197	-0.080963	-0.10186	0.096575	-0.095081
Allose	0.046253	-0.071194	0.031585	0.091864	-0.15471	0.10369	-0.12105	0.015781
alpha-Lactose	-0.093314	-0.029231	0.039938	0.077064	-0.22311	0.041354	0.0165	0.068464
Aspartic acid	-0.027988	0.10369	-0.17761	0.18718	0.029005	-0.02259	-0.14105	0.048234
benzene-1-2-4-triol	-0.093705	0.0064797	-0.080096	0.047074	0.017338	0.01935	-0.047911	0.074663
Benzoic acid	0.12393	-0.056135	-0.12372	0.11652	-0.027926	-0.061913	0.01311	0.095038
beta-Alanine	0.071856	-0.061097	-0.10285	0.043392	-0.059523	-0.027915	0.073637	-0.065465
beta-Cyano-L-alanine	-0.082563	0.13798	-0.10512	0.12459	-0.027235	0.021744	0.058853	0.011771
beta-mannosylglycerate	0.064015	-0.17033	-0.12706	0.048522	0.050466	0.30989	0.05764	-0.20972
butyrolactam	-0.040526	-0.073816	0.094514	0.043689	0.071338	-0.16296	0.13967	-0.076115
Cadaverine	0.092313	-0.078531	-0.11642	0.054461	-0.059235	-0.02434	0.06482	-0.089804
cis-Aconitic acid	0.13972	0.07624	-0.054208	-0.013965	-0.058066	-0.0045221	0.095257	-0.060638
Citramalic acid	-0.084762	-0.062374	-0.061956	-0.047843	0.050494	-0.068896	-0.11174	0.16253
citric acid	0.087097	-0.012167	-0.10988	0.022654	-0.090499	-0.056442	0.099223	-0.11104
cysteine	-0.13152	0.12819	-0.13278	0.15028	-0.021473	0.0077321	0.058019	-0.11626
D-(-)-Fructose	0.033081	-0.054664	0.10441	0.071772	0.083643	-0.19825	0.15279	-0.085942
D-(-)-Ribose	-0.010279	0.08919	0.014544	-0.03147	-0.021689	-0.052251	0.11758	0.05994
D-(+)-Fucose	0.1466	0.0036382	0.053305	0.046012	-0.054794	0.11326	-0.11122	-0.011993
D-(+)-Galactosamine	0.0078243	-0.089939	0.12084	0.119	-0.24168	0.13873	0.032271	-0.026049
D-(+)-Galactose	-0.0029943	0.015217	0.050186	-0.047195	0.019618	0.1037	-0.06391	0.0092667
D-(+)-Galacturonic acid	0.030261	-0.071464	0.051228	0.064636	0.066687	-0.095029	-0.0016928	-0.12267
D-(+)-Maltose	-0.17066	0.1135	-0.098636	0.069146	-0.035991	0.035847	0.014836	0.090713
D-(+)-Xylose	0.058194	-0.06507	-0.046797	-0.063989	-0.039464	0.060892	0.10595	-0.12375
D-homoserine	-0.089196	0.18611	-0.081848	0.086226	-0.027075	0.024841	0.023725	0.054608
Dihydroxyacetone phosphate	-0.098724	-0.34916	-0.08656	-0.033792	0.037924	0.16196	-0.015875	-0.14139
dithiothreitol	0.12813	-0.072738	-0.10117	0.090119	0.018665	0.06445	0.028302	0.024009
DL-2-3-Diaminopropionic acid	0.12838	-0.083822	-0.12185	0.096872	-0.010038	-0.028724	-0.0057511	0.014698
DL-Malic acid	0.11741	-0.080171	-0.10789	0.10586	-0.0090781	-0.01622	0.0052061	0.033338
enolpyruvate	0.075523	-0.042	-0.13381	0.11259	-0.05085	0.057358	0.060438	-0.13577
Ethanolamine	0.10444	-0.087103	-0.13767	0.03187	-0.084644	-0.0018231	0.071819	-0.19195
Fructose 6-phosphate	0.00018363	-0.089391	0.037391	0.084827	0.037066	-0.19974	-0.047676	-0.06882
fructose-1-phosphate	-0.040346	-0.12639	-0.18345	0.16341	-0.050953	-0.15248	-0.020073	0.039822
Fumaric acid	0.080487	-0.089252	-0.085549	0.10826	-0.0084761	-0.044215	0.038155	0.0093542
Galactaric acid	0.092559	-0.085494	-0.027362	0.05582	-0.0011319	0.10599	-0.22436	-0.0010549
galactose-6-phosphate	0.084281	-0.073803	-0.13891	0.16458	-0.015464	-0.15348	-0.086202	0.10934
Galacturonic acid	0.053588	-0.070255	-0.01012	0.0044995	0.0026824	-0.067587	0.028394	0.086054
gamma-Amino-n-butyric acid	-0.054244	-0.071135	-0.010034	0.028759	-0.013657	-0.18594	0.15852	-0.11749
glucoheptulose	-0.0048127	-0.0056061	-0.0089382	0.052	-0.046944	-0.21903	0.14674	-0.069694
Gluconic acid	-0.0050765	0.11166	0.036511	0.05044	-0.12815	-0.020249	-0.087334	0.13673
glucosaminic acid	-0.057845	0.087828	-0.10538	0.079696	-0.05535	-0.048943	0.075064	0.12859
glucose	0.049515	-0.076233	-0.0068667	0.10427	-0.11577	0.013902	-0.10011	0.00011031
Glucose 6-phosphate	-0.054596	-0.26711	-0.067891	0.033353	-0.00049798	0.077445	-0.098343	-0.10946
glucose-1-phosphate	-0.056211	-0.0052106	-0.060572	0.034248	0.062213	0.0853	-0.068303	0.063474
Glutamic acid	0.033904	0.10337	-0.12731	0.16926	-0.012234	0.0067093	0.021844	-0.049433
Glycerol	-0.043084	-0.0024354	0.1436	0.072857	-0.052427	-0.095285	0.069939	0.078794
glycerol-3-galactoside	0.068548	-0.0147	-0.030082	0.012549	0.00050956	-0.072788	0.06396	0.17626
glycerol-alpha-phosphate	-0.087488	-0.02925	-0.0054117	0.077515	-0.16086	-0.017488	0.0062182	0.086955
Glycine	-0.11218	0.0095826	-0.088089	0.051044	-0.039618	-0.017771	0.040715	0.052933
Glycolic acid	-0.11819	0.19694	-0.028584	-0.035122	-0.099483	-0.12983	0.27228	-0.54387
Guanine	0.063735	-0.031108	-0.041356	0.034565	0.019535	0.037418	-0.079773	0.13289
Gulonic acid	-0.1454	0.011777	-0.10374	0.049047	-0.059418	-0.054151	0.081357	0.15827
hexitol	0.00049438	0.024005	-0.078668	0.069725	-0.031579	-0.081683	0.044772	0.1526
Hydroxylamine	-0.087585	0.082712	-0.086033	0.12402	-0.0267	-0.014644	0.094389	-0.15729
indole-3-acetate	0.04842	-0.00822	-0.022674	0.001275	0.035947	-0.11575	-0.071471	0.21929
inositol-4-monophosphate	-0.12076	-0.092618	-0.092095	0.039193	-0.0047744	0.044077	0.017077	-0.022016
isohexonic acid	0.070918	0.0076389	0.0071556	-0.023121	0.010485	-0.069609	0.060147	0.1935
L-(-)-Phenylalanine	-0.10638	0.083682	-0.1398	0.13688	-0.0063446	0.022207	-0.0091695	-0.012706
L-(-)-Threonine	0.10483	-0.11753	-0.1146	0.095591	-0.0028465	0.0080758	0.01225	0.046473
L-(+)-Arginine	0.086898	-0.083052	-0.079529	0.020692	-0.047476	0.014621	0.091257	-0.12983
L-5-Oxoproline	-0.039549	-0.0082976	-0.04572	0.031821	-0.039863	-0.10265	0.13063	0.007706
lactic acid	0.19197	-0.11272	-0.17191	0.094081	0.16581	0.068968	-0.16358	0.34587
lactulose	-0.054103	-0.009855	0.061991	0.1369	-0.31454	0.12281	0.0098865	0.036734
L-Alanine	0.099453	-0.039691	-0.1619	0.12544	-0.033933	0.019231	0.030766	-0.066365
L-Asparagine	-0.082965	0.13019	-0.15141	0.15751	-0.027686	-0.075265	-0.065615	0.016803
L-Aspartic acid	0.033081	-0.0067367	-0.018979	0.0072877	-0.17425	0.25714	-0.27082	0.17589
Lauric acid	0.00024793	-0.02722	-0.092785	0.0040804	-0.056468	-0.078626	0.050644	0.13103
L-Glutamine	-0.098722	-0.012614	-0.14421	0.15545	-0.029545	0.03185	0.062316	-0.093267
L-Iditol	0.054245	-0.019139	0.10018	-0.0030076	-0.16763	0.048129	0.027683	0.15087
Linoleic acid	-0.021342	-0.055246	0.0011378	0.040685	-0.18012	0.14253	0.051624	-0.032997
L-Isoleucine	-0.10126	0.07164	-0.15065	0.14262	-0.0098818	0.038437	-0.048791	-0.049296
L-Leucine	-0.1101	0.054629	-0.14202	0.1258	-0.0083899	0.059555	-0.038301	-0.057759
L-Lysine	-0.042002	0.037623	-0.13087	0.12669	0.0022192	0.041724	-0.037467	-0.015556
L-Methionine	-0.12872	0.028689	-0.16578	0.12936	0.034552	0.0081483	-0.14872	0.027582
L-Serine	0.0084519	-0.084652	-0.11996	0.11485	0.054585	-0.03628	-0.14337	0.0025957
L-threonic Acid	-0.054559	-0.016823	0.068738	0.10461	-0.28368	0.10322	-0.093588	0.077364
L-Tyrosine	-0.064358	0.014369	-0.12413	0.089221	-0.039458	-0.0018129	0.080285	0.089644
Malic acid	0.12132	-0.055683	-0.10889	0.014404	-0.088218	-0.028889	0.10758	-0.19911
meso-Erythritol	0.11746	0.027474	-0.043791	0.020557	-0.034972	-0.020672	0.067131	-0.032571
methanolphosphate	-0.073142	-0.055376	0.0003622	0.058855	0.044579	-0.27694	0.21743	-0.15711
methyltetrahydrophenanthrenone	0.12572	-0.090761	-0.14367	0.078021	-0.057466	-0.0044162	0.041489	-0.11941
Myo-Inositol	-0.03918	-0.055809	0.085212	0.11214	-0.21614	0.032336	0.015458	0.033098
N-Acetyl galactosamine	-0.079204	-0.054371	0.060952	-0.029825	0.011745	0.11853	-0.28485	0.047785
N-Acetyl-D-glucosamine	0.07537	-0.021951	-0.053833	-0.034547	-0.047734	-0.0079155	0.082451	-0.078394
n-acetyl-d-hexosamine	-0.11816	-0.061014	0.07779	0.04804	-0.16361	0.036214	0.022158	0.042047
Nicotinic acid	-0.04838	-0.020978	-0.083661	0.03305	-0.033074	-0.015108	0.12976	0.16902
N-methylalanine	-0.031191	0.10664	-0.14058	0.15077	-0.070794	-0.032004	0.081559	0.033267
n-Methylethanolamine	-0.10459	0.0669	-0.1004	0.065925	-0.053086	-0.001236	0.085332	0.090159
Oleic acid	0.017449	-0.034423	0.057463	0.044655	0.08874	-0.1309	-0.061769	0.12691
Ornithine	0.15065	-0.10719	-0.12569	0.10837	0.011127	0.022014	-0.027595	0.073619
Oxalic acid	-0.16679	0.095867	-0.13189	0.15723	-0.026376	-0.097169	0.0044514	0.092271
p-Coummaric acid	0.025009	-0.012501	0.048221	0.042211	0.099881	-0.10797	-0.049729	0.11994
Pelargonic acid	0.14617	-0.088176	-0.14464	0.1194	-0.0077869	-0.013228	-0.036572	-0.024288
pentitol	0.032021	-0.037669	0.10738	0.13233	-0.32731	0.21772	-0.048196	-0.0063286
Phosphate	-0.076682	0.010373	-0.010849	0.0069849	-0.019935	-0.074402	-0.01901	0.0586
pipecolic acid	-0.074587	0.14279	-0.10838	0.10938	-0.020352	0.019598	-0.039698	0.0060766
Palmitic acid	-0.013523	-0.053734	0.034203	0.026196	0.085685	-0.091837	-0.070111	0.12196
proline	-0.088988	0.14736	-0.1328	0.13108	-0.0042465	-0.012198	-0.096219	0.005026
Psicose	0.11239	-0.041224	-0.104	0.028958	-0.074224	-0.033197	0.084769	-0.11565
Putrescine	0.068809	-0.068875	0.18065	0.16156	-0.31881	0.19903	0.0374	-0.07118
Pyrrole-2-carboxylic acid	-0.1208	0.059347	-0.11262	0.076977	0.00020704	0.072056	-0.027528	0.016604
Quinic acid	0.082603	0.009898	-0.0014656	0.082453	-0.15013	0.01441	0.045126	0.029563
R-(-)-1-Amino-2-propanol	-0.090656	0.14974	-0.13909	0.16393	-0.0094136	0.090766	-0.01043	-0.11283
Ribitol	-0.030722	-0.010259	0.057438	0.015285	0.039755	-0.15799	0.059964	0.14203
ribonic acid	0.0057095	-0.042911	0.087854	0.097413	-0.25601	0.18719	-0.094022	0.03201
Sinapic acid	-0.074922	-0.0095886	-0.017331	-0.091728	-0.034944	0.053764	0.091277	-0.073659
Sorbitol	0.056714	0.022286	0.0044161	-0.044852	-0.018456	-0.12453	0.054706	0.24489
Spermidine	0.17746	0.0012586	-0.099984	0.14657	-0.044615	-0.12109	-0.020215	-0.029226
Stearic acid	-0.082475	0.031934	0.022802	-0.11081	-0.024757	-0.034353	-0.074057	-0.061858
Succinic acid	0.11277	-0.084434	-0.097733	0.1275	-0.017828	-0.050574	0.028432	0.0039123
Sucrose	-0.013026	0.11922	0.059112	-0.034949	0.027274	0.011669	-0.13537	-0.054818
syringic acid	-0.027388	-0.038734	-0.017793	-0.012704	-0.008296	0.018234	-0.12517	0.13601
Tagatose	0.026004	-0.055647	0.10799	0.086871	0.10865	-0.26297	0.20194	-0.11337
Threitol	0.032451	-0.02052	0.078648	0.065049	0.10263	-0.16095	0.011211	-0.12192
Threonine	-0.11998	0.044394	-0.16221	0.13652	0.011615	0.027652	-0.08095	-0.013613
trans-4-Hydroxy-3-methoxycinnamate	0.01751	-0.043536	0.016927	-0.073953	0.034088	-0.099066	-0.035074	0.2465
trans-4-Hydroxy-L-proline	-0.09908	0.14811	-0.098354	0.10164	-0.028715	-0.0096801	0.032756	0.057943
tryptophan	-0.11082	0.067256	-0.13198	0.12972	-0.042212	-0.036743	-0.033418	0.03675
Tyramine	-0.019152	-0.014868	0.0095266	-0.023177	0.0021727	0.080929	0.078193	0.139
tyrosine	0.093889	-0.11106	-0.13377	0.11466	-0.0014547	-0.014799	0.017497	0.11959
urea	0.32996	0.015432	0.023623	0.14455	0.021261	0.080056	0.054786	-0.15862
Uric acid	0.094908	0.083619	-0.042864	0.059125	0.020567	0.05519	0.076016	0.054798
Uridine	-0.047429	0.068453	-0.12816	0.10217	-0.054453	-0.031715	0.065258	0.091914
Valine	-0.10452	0.070396	-0.12591	0.11421	-0.016726	0.050697	-0.024192	-0.04266
Vanillic acid	-0.022605	-0.010855	-0.033734	-0.010421	-0.042814	-0.077597	0.15204	-0.034624
Xanthine	-0.017098	-0.16084	-0.10669	0.06855	0.00046625	0.010601	0.013767	0.041951
Xylitol	-0.046794	-0.05786	0.041498	0.045262	0.038211	-0.12919	0.02987	-0.078966
Xylonic acid	0.041674	-0.095333	0.22175	0.082595	-0.0056676	-0.094604	0.14975	-0.027145

[truncated: 3 more sheets: plsda_vip, anova_posthoc, Pathway analysis]
